# Supplementary material for: Molecular neurobiology of loss: a role for basolateral amygdala extracellular matrix
Source: Mol Psychiatry. 2023 Aug 29;28(11):4729–41. doi: 10.1038/s41380-023-02231-8 (PMC10914625; doi:10.1038/s41380-023-02231-8)
Supplement: Supplementary file 3 — Supplementary Table 2 [file 41380_2023_2231_MOESM3_ESM.xlsx]

## Sheet: Experiment 2 DE
Gene	Experiment 2
ID	EEvSH	ERvSH	ERvEE
1700020D05Rik	-0.597231	-0.239081	0.35815
1700042G07Rik	-0.219838	-0.30391	-0.084072
1700092M07Rik	0.84261	0.760685	-0.081925
4930444P10Rik	0.578175	0.0140007	-0.564175
5330417C22Rik	0.154988	0.160099	0.00511112
A2m	-0.13104	-0.623588	-0.492548
A2ml1	0.719408	0.399907	-0.319502
A3galt2	0.0661889	0.282885	0.216696
AA926063	0.140893	0.206439	0.0655459
Aaas	-0.10061	-0.196181	-0.0955709
AABR07000156.1	-0.502151	-0.0621955	0.439956
AABR07000159.1	0.283941	-0.611551	-0.895492
AABR07000222.1	0.0454386	-0.169464	-0.214902
AABR07000292.1	0	0.442019	0.442019
AABR07000382.1	-0.277548	-0.030681	0.246867
AABR07000385.2	0.0891871	0.170574	0.0813872
AABR07000398.1	0.244576	-0.0547816	-0.299357
AABR07000411.1	-0.269083	0.543158	0.81224
AABR07000451.1	0.847437	-0.372213	-1.21965
AABR07000658.1	0.359677	0.421622	0.0619446
AABR07000725.1	-1.5169	-1.66419	-0.147285
AABR07000733.1	0.167249	-0.0902771	-0.257526
AABR07000738.1	-0.379352	0.447719	0.827071
AABR07000740.1	-0.996634	-0.857751	0.138883
AABR07000740.2	0.725123	0.83215	0.107027
AABR07000747.1	1.53393	1.17986	-0.354067
AABR07000765.2	0.654973	0.288284	-0.366689
AABR07000978.1	0.818137	0.812925	-0.0052123
AABR07000986.1	0.816723	1.14683	0.330103
AABR07000989.1	0.0337833	0.508292	0.474509
AABR07001064.1	0.251868	0.347977	0.096109
AABR07001068.1	0.128302	0.106202	-0.0220997
AABR07001099.1	0.44241	0.517394	0.074984
AABR07001099.2	-0.111507	-0.107723	0.00378425
AABR07001100.1	-0.833307	-0.0963402	0.736967
AABR07001160.1	-0.273571	0.49772	0.77129
AABR07001207.1	0.255385	0.237765	-0.0176197
AABR07001210.1	0.331572	0.400331	0.0687591
AABR07001233.1	0.925426	0.976646	0.0512206
AABR07001379.1	-0.302951	-0.220151	0.0828
AABR07001382.1	0.0871278	0.134295	0.0471668
AABR07001389.1	0.303445	-0.40178	-0.705225
AABR07001392.1	0	0	0
AABR07001432.1	-0.17026	-0.120938	0.0493223
AABR07001432.2	0.0589936	0.990162	0.931168
AABR07001435.1	-0.223473	0.190076	0.413549
AABR07001444.1	-0.484991	-0.246288	0.238703
AABR07001512.1	-0.497991	-0.286238	0.211752
AABR07001519.1	0.328302	0.359798	0.0314964
AABR07001555.1	-0.310821	0.105766	0.416587
AABR07001573.1	0.462041	-0.59809	-1.06013
AABR07001591.1	0.191092	0.449162	0.25807
AABR07001592.1	0.497944	0.346424	-0.15152
AABR07001592.2	0.52266	-0.246714	-0.769374
AABR07001634.1	-1.00007	-0.866123	0.133946
AABR07001700.1	-1.30803	-0.196314	1.11171
AABR07001764.1	0.310099	-0.439944	-0.750043
AABR07001780.1	-0.123784	0.310152	0.433936
AABR07001807.1	-0.129485	-0.609159	-0.479674
AABR07001880.1	-0.218729	-1.02346	-0.804734
AABR07001896.1	-0.20304	0.00801201	0.211052
AABR07001902.1	-0.0968024	-0.423812	-0.32701
AABR07001905.1	0.0683287	0.253885	0.185557
AABR07001905.2	0.00152576	0.0714248	0.069899
AABR07001910.1	0.221948	0.28667	0.0647221
AABR07001923.1	0.273472	0.417512	0.14404
AABR07001926.1	0.575619	-0.143629	-0.719248
AABR07001926.2	0.587658	1.02377	0.436111
AABR07001926.3	-0.131582	0.0349543	0.166537
AABR07001929.1	-0.278928	0.336318	0.615246
AABR07001942.1	-0.459316	-0.865178	-0.405862
AABR07002010.1	0.266432	0.40992	0.143488
AABR07002065.1	0.37806	0.257092	-0.120967
AABR07002065.2	-0.125456	-0.0194793	0.105977
AABR07002068.1	-0.27009	0.114654	0.384744
AABR07002071.1	0.0784525	0.20709	0.128637
AABR07002093.1	0.301858	-0.187127	-0.488985
AABR07002134.1	-0.0257418	-0.0377591	-0.0120173
AABR07002247.1	0.351586	0.448285	0.0966999
AABR07002337.1	-0.257663	-0.178401	0.0792618
AABR07002493.1	0.700133	0.415581	-0.284552
AABR07002546.1	0.190982	0.395247	0.204265
AABR07002627.1	0.158911	0.0891096	-0.0698012
AABR07002674.1	-0.660196	-0.116259	0.543937
AABR07002677.2	0.77837	0.0761469	-0.702223
AABR07002682.1	-0.837019	-0.480362	0.356657
AABR07002683.1	-0.291073	-0.146311	0.144761
AABR07002689.1	-0.276503	-0.536842	-0.260339
AABR07002768.1	-0.0959357	0.085918	0.181854
AABR07002774.1	0.203329	0.170219	-0.03311
AABR07002774.2	-0.0223972	-0.114054	-0.0916571
AABR07002774.3	0.593663	1.24876	0.655095
AABR07002774.4	0.0143285	0.328218	0.31389
AABR07002779.1	-0.156621	-0.0814412	0.0751795
AABR07002784.1	-0.0863366	0.19831	0.284647
AABR07002784.2	-0.271541	-0.144257	0.127284
AABR07002805.1	0.578043	-0.342993	-0.921036
AABR07002848.1	0.0723096	-0.101136	-0.173446
AABR07002848.2	1.12012	-0.301877	-1.42199
AABR07002854.1	-0.233517	0.93637	1.16989
AABR07002868.1	-0.230929	-0.167506	0.0634227
AABR07002868.2	-0.755475	-0.344845	0.41063
AABR07002870.1	-0.142593	-0.0504154	0.0921779
AABR07002870.2	-0.84861	0.324302	1.17291
AABR07002882.1	-0.0570917	-0.271204	-0.214112
AABR07002885.1	0.386625	-0.187651	-0.574276
AABR07002893.1	0.0620192	-0.394654	-0.456673
AABR07002896.1	0	0	0
AABR07002898.1	-0.121994	0.0883743	0.210369
AABR07002902.1	0.515765	0.816604	0.300839
AABR07002910.1	-0.22267	-0.293407	-0.0707369
AABR07002928.2	0.317171	0.207125	-0.110046
AABR07002938.1	0.0151395	0.165244	0.150104
AABR07002945.1	0.00634775	0.0638982	0.0575504
AABR07002945.2	-0.204758	-0.550685	-0.345927
AABR07002969.1	0.186639	0.0676524	-0.118986
AABR07002973.1	-0.770545	-0.986331	-0.215786
AABR07002997.1	-0.16724	-0.271375	-0.104135
AABR07003001.1	0.574013	-0.259469	-0.833482
AABR07003030.2	0.896015	0.645082	-0.250932
AABR07003049.1	-0.070119	0.149215	0.219334
AABR07003056.1	-1.15996	-0.677978	0.481983
AABR07003056.2	0.482936	-1.0296	-1.51254
AABR07003056.3	1.02611	1.52196	0.495851
AABR07003173.1	0.106116	0.052329	-0.0537867
AABR07003176.1	0.00531037	-0.00956156	-0.0148719
AABR07003186.2	1.52325	0.359706	-1.16355
AABR07003187.1	-0.0777286	0.311826	0.389554
AABR07003235.1	0.917077	-0.509708	-1.42679
AABR07003250.2	-0.170609	-0.454437	-0.283829
AABR07003273.1	-0.359835	-0.908539	-0.548704
AABR07003274.1	-0.16848	-0.400523	-0.232044
AABR07003304.2	0.219223	0.169099	-0.0501245
AABR07003500.1	0.00808759	-0.229948	-0.238035
AABR07003537.1	0.564398	0.504399	-0.0599997
AABR07003699.1	0.163257	1.28407	1.12081
AABR07003713.1	0.203421	0.445662	0.24224
AABR07003751.1	-0.117131	-0.17971	-0.0625788
AABR07003841.1	0	0	0
AABR07003933.1	0.0943797	0.137816	0.0434363
AABR07004085.1	-0.572501	-0.368453	0.204048
AABR07004100.1	0.0452175	0.171962	0.126745
AABR07004112.1	0.220025	0.200302	-0.0197229
AABR07004130.1	-0.506991	-0.358244	0.148747
AABR07004221.2	-0.637533	-0.10837	0.529163
AABR07004228.1	-0.0610493	-0.0720175	-0.0109682
AABR07004232.2	-0.545013	0.00339421	0.548408
AABR07004259.1	0.207864	-0.359425	-0.567289
AABR07004269.3	-0.136784	-0.0283902	0.108394
AABR07004269.4	0.204711	0.780853	0.576143
AABR07004269.6	0.449724	-0.305638	-0.755362
AABR07004272.1	-0.083278	-0.494596	-0.411318
AABR07004297.1	0.796951	1.27764	0.48069
AABR07004305.1	0.442062	1.55763	1.11557
AABR07004397.1	1.07891	0.432454	-0.646451
AABR07004404.1	-0.31375	-0.303523	0.010227
AABR07004428.1	-1.07635	-0.182133	0.894217
AABR07004495.1	-1.75723	-1.30066	0.456572
AABR07004507.1	0	0	0
AABR07004511.1	-0.258735	-0.258735	0
AABR07004703.1	-0.380247	0.157046	0.537294
AABR07004746.1	0.16076	0.184313	0.0235534
AABR07004776.1	-0.961428	-0.123322	0.838106
AABR07004783.1	-0.514542	0.228089	0.742631
AABR07004876.1	0.236054	0.664647	0.428593
AABR07004881.1	-0.0528437	0.227001	0.279845
AABR07004888.1	-0.216826	-0.0186968	0.198129
AABR07004894.1	-0.366384	-0.0115123	0.354872
AABR07004992.1	-0.838731	0.127889	0.966621
AABR07005004.2	-0.988445	-0.544799	0.443646
AABR07005027.1	-0.374476	0.134192	0.508667
AABR07005031.1	0.558506	0.4299	-0.128606
AABR07005055.1	0.133512	0.0783051	-0.0552066
AABR07005506.1	-0.200956	-0.544053	-0.343097
AABR07005508.1	-0.152743	-0.726436	-0.573693
AABR07005533.1	0.140299	0.245527	0.105229
AABR07005535.1	0.355217	-0.206011	-0.561228
AABR07005572.1	0.186699	0.725712	0.539014
AABR07005572.2	-0.525153	-0.591069	-0.0659159
AABR07005573.1	-0.266059	-0.698565	-0.432506
AABR07005581.1	-0.809337	-0.2936	0.515737
AABR07005588.1	-0.0548229	-0.029921	0.0249019
AABR07005593.1	0.249018	0.236827	-0.0121915
AABR07005596.1	-0.289942	-1.79742	-1.50748
AABR07005597.1	-0.692193	0.495355	1.18755
AABR07005618.1	0.0106446	0.349106	0.338461
AABR07005632.1	-0.437388	-0.239306	0.198082
AABR07005633.1	0.139253	0.305814	0.166561
AABR07005723.1	0.209128	-0.463146	-0.672274
AABR07005752.1	0.0322865	0.256502	0.224216
AABR07005775.1	-0.844685	-0.606998	0.237687
AABR07005779.1	-0.0445359	0.0100558	0.0545917
AABR07005779.2	-0.0855872	-0.0674496	0.0181375
AABR07005779.3	0.424367	0.23977	-0.184597
AABR07005779.5	0.204323	0.466789	0.262466
AABR07005779.6	0.287255	-0.315747	-0.603002
AABR07005779.7	-0.346965	-0.0407541	0.30621
AABR07005794.1	0.585847	0.627586	0.0417385
AABR07005838.1	-0.560924	0.961007	1.52193
AABR07005838.2	0.222842	0.397016	0.174174
AABR07005983.1	-0.820389	-0.313682	0.506706
AABR07005985.1	-0.432546	-0.377851	0.0546953
AABR07005985.2	0.31196	0.315752	0.00379181
AABR07006025.1	-0.948633	-1.17571	-0.227077
AABR07006025.2	0	0	0
AABR07006030.1	-0.0645604	-0.305504	-0.240943
AABR07006049.2	0.452498	0	-0.452498
AABR07006089.1	-0.17202	-0.132277	0.0397431
AABR07006097.1	0.879231	0.575073	-0.304158
AABR07006160.1	0.195179	0.187695	-0.00748428
AABR07006255.1	-0.291441	-0.925403	-0.633962
AABR07006258.2	0.0279956	-0.0441176	-0.0721132
AABR07006259.1	1.09227	0	-1.09227
AABR07006263.1	0.96309	0.564042	-0.399049
AABR07006264.2	0.961864	0.159045	-0.802819
AABR07006269.1	-0.253949	-1.27028	-1.01633
AABR07006283.1	-0.346549	-0.0145407	0.332008
AABR07006308.1	1.23172	0.862191	-0.369529
AABR07006310.1	0.329547	-0.0347646	-0.364312
AABR07006311.1	-0.563709	-0.69545	-0.131741
AABR07006333.1	0.332417	0.54209	0.209674
AABR07006458.1	0.253039	0.265602	0.0125629
AABR07006475.1	0.979193	1.17252	0.193329
AABR07006480.1	-0.250304	-0.725544	-0.47524
AABR07006627.1	-0.0422846	-0.0319695	0.0103151
AABR07006654.1	-0.592143	-0.339066	0.253077
AABR07006657.1	-0.124637	0.135962	0.260599
AABR07006685.1	0.288658	0.106562	-0.182097
AABR07006688.2	-0.439411	-0.363266	0.0761443
AABR07006724.1	0.598014	-0.160945	-0.758959
AABR07006736.1	-0.816009	-0.277196	0.538812
AABR07006774.1	0	0.60945	0.60945
AABR07006775.1	-0.239831	-0.00510786	0.234723
AABR07006860.1	0.140214	0.263514	0.123301
AABR07006860.2	-0.0555221	-0.0651964	-0.0096743
AABR07006866.1	0.0570294	0.099315	0.0422856
AABR07006873.1	0.212315	0.331411	0.119096
AABR07006888.1	0.440751	-0.826577	-1.26733
AABR07006889.1	0.144756	0.153969	0.00921299
AABR07006894.1	-0.0458737	0.187187	0.23306
AABR07007000.1	-0.1067	-0.454666	-0.347966
AABR07007023.1	-0.920086	0.113233	1.03332
AABR07007026.1	0.234262	0.075129	-0.159133
AABR07007032.1	-0.0681468	0.0326112	0.100758
AABR07007055.1	0.7183	0.0635966	-0.654704
AABR07007068.1	0.297309	-0.134541	-0.43185
AABR07007121.1	-0.202501	-0.415627	-0.213126
AABR07007130.2	0.840086	0.512865	-0.327221
AABR07007134.1	-0.135695	0.364189	0.499884
AABR07007385.1	-0.141471	-0.00500826	0.136462
AABR07007391.1	-0.167642	0.635966	0.803608
AABR07007642.1	-0.0018016	0.397818	0.39962
AABR07007675.1	0.625539	0.142312	-0.483226
AABR07007715.1	-0.284576	-0.104319	0.180258
AABR07007717.1	-0.541287	-0.257999	0.283288
AABR07007717.3	-0.195025	0.476551	0.671576
AABR07007758.1	-0.0756388	-0.901666	-0.826027
AABR07007789.1	-0.798989	-0.181058	0.617931
AABR07007798.1	-0.287157	-1.00806	-0.720907
AABR07007799.1	-0.606923	-0.080255	0.526668
AABR07007833.2	-0.729505	-0.398372	0.331133
AABR07007853.1	-0.454188	-0.728733	-0.274544
AABR07007878.1	1.05067	0	-1.05067
AABR07007916.1	0.287787	0.469908	0.182121
AABR07008016.1	0.00138927	-0.135294	-0.136683
AABR07008030.1	0.533145	0.352081	-0.181064
AABR07008066.2	0.0712052	-0.0416295	-0.112835
AABR07008097.1	0.00721735	0.0333226	0.0261052
AABR07008255.1	-0.155328	-0.637831	-0.482503
AABR07008256.1	0.319106	0.296899	-0.0222074
AABR07008370.1	0.301738	0.228386	-0.0733516
AABR07008420.1	-0.104931	-0.0638303	0.0411009
AABR07008424.1	-0.535747	-1.2163	-0.680552
AABR07008439.1	0.120924	0.162778	0.0418543
AABR07008462.1	-0.304401	0.0848639	0.389265
AABR07008505.1	0	0	0
AABR07008608.1	0.0316774	-0.0325321	-0.0642095
AABR07008681.1	-0.613654	-0.370183	0.243471
AABR07008788.1	1.28502	0.352717	-0.932303
AABR07008805.1	-0.00501421	0.0143492	0.0193634
AABR07008904.1	-0.00013479	0.00465832	0.00479311
AABR07008911.1	0.443685	0.416917	-0.0267676
AABR07009031.1	-0.529261	0.14795	0.67721
AABR07009105.1	1.57311	-0.239831	-1.81294
AABR07009106.1	-0.0563748	0.0409484	0.0973232
AABR07009224.1	0.285969	0.266199	-0.0197705
AABR07009508.1	0.18412	-0.200493	-0.384613
AABR07009536.1	1.01721	0.950396	-0.0668189
AABR07009538.1	0.293585	0.620441	0.326856
AABR07009572.1	-0.037897	0.336376	0.374273
AABR07009715.1	0.197422	0.302037	0.104616
AABR07009834.1	0.142668	0.0404966	-0.102172
AABR07009919.1	0.822982	0.31274	-0.510242
AABR07009965.1	1.48746	0.945604	-0.541855
AABR07009978.1	-0.522979	-0.226806	0.296173
AABR07010030.1	0.439987	-0.0742865	-0.514274
AABR07010030.2	0.261564	0.324692	0.0631274
AABR07010085.2	-1.79044	-0.388095	1.40234
AABR07010460.1	-0.395215	-0.0530665	0.342149
AABR07010468.1	0.0319974	0.276735	0.244737
AABR07010563.1	0.230407	0.218508	-0.0118987
AABR07010570.1	0.312942	0.344001	0.0310592
AABR07010583.1	0	0.212122	0.212122
AABR07010609.2	-0.47931	-0.47931	0
AABR07010620.1	0.383895	0.533275	0.14938
AABR07010633.1	-0.326923	0.31702	0.643943
AABR07010649.1	-0.0952464	-0.159711	-0.0644645
AABR07010705.1	0.043731	-0.148294	-0.192025
AABR07010717.1	-0.352373	0.057533	0.409906
AABR07010787.1	-0.312069	-0.651486	-0.339417
AABR07010878.1	1.23645	1.60041	0.363962
AABR07010907.1	0.203093	0.729591	0.526499
AABR07010985.1	0.219839	-0.262839	-0.482677
AABR07010986.1	1.29873	-0.767539	-2.06627
AABR07011013.1	0.078506	-0.567259	-0.645765
AABR07011031.1	0.116103	-0.134864	-0.250966
AABR07011057.1	-0.0194594	0.166892	0.186351
AABR07011057.2	-0.0428528	0.925119	0.967972
AABR07011062.1	0.414542	0.824154	0.409612
AABR07011672.1	-0.843918	-0.359745	0.484173
AABR07011682.1	-0.243727	-0.231044	0.0126827
AABR07011697.1	0.379222	0.415168	0.0359457
AABR07011698.1	0.392041	0.265414	-0.126627
AABR07011733.1	0.402896	-0.596544	-0.99944
AABR07011857.2	-0.0375728	-0.0873777	-0.0498049
AABR07011951.1	0.452295	0.599889	0.147594
AABR07011996.1	0.0386384	-0.102689	-0.141328
AABR07012012.1	-0.0106331	0.0057609	0.016394
AABR07012030.1	0	0	0
AABR07012051.2	0.710854	-0.24325	-0.954104
AABR07012054.1	-0.124177	-0.0433499	0.0808268
AABR07012065.1	0.661311	0.189807	-0.471504
AABR07012079.1	-0.478048	-0.478048	0
AABR07012081.1	-0.0886768	-0.295944	-0.207267
AABR07012100.2	-0.491833	-0.0760648	0.415768
AABR07012129.1	-0.256649	-0.164389	0.0922598
AABR07012131.1	-0.381325	1.37461	1.75594
AABR07012274.1	-0.187316	-0.0632518	0.124064
AABR07012329.1	-0.232843	-0.920147	-0.687304
AABR07012331.1	-0.521452	-1.29381	-0.772357
AABR07012475.2	0.120228	0.101811	-0.0184167
AABR07012575.1	0.812453	1.32342	0.510967
AABR07012583.2	0.904681	0.934552	0.0298708
AABR07012613.1	0.587891	0.724377	0.136486
AABR07012711.1	-0.174462	0.443104	0.617566
AABR07012728.1	-1.38453	-0.034406	1.35013
AABR07012728.2	-0.175527	0.283422	0.458949
AABR07012774.1	0.651991	-0.0771039	-0.729095
AABR07012777.1	-0.471097	0.352434	0.823531
AABR07012779.1	-0.239831	-0.239831	0
AABR07012785.1	-0.258735	-0.258735	0
AABR07012785.2	-0.258735	-0.258735	0
AABR07012795.1	0.0160923	-0.125487	-0.14158
AABR07012826.1	0.341759	-0.0627328	-0.404492
AABR07012856.1	0.744152	0.272296	-0.471856
AABR07013023.1	0.444722	-0.431761	-0.876483
AABR07013086.1	0.749033	0.526943	-0.22209
AABR07013140.1	0.793189	0.440633	-0.352556
AABR07013147.1	-1.04313	0.323088	1.36621
AABR07013200.1	-0.146135	0.112289	0.258424
AABR07013255.1	0.945883	0.258992	-0.686891
AABR07013288.4	0.371895	0.930298	0.558402
AABR07013302.1	1.15238	0.975002	-0.17738
AABR07013410.4	1.43481	1.00811	-0.426708
AABR07013464.1	0.555482	-0.625329	-1.18081
AABR07013550.1	0.621723	-0.207426	-0.829149
AABR07013558.1	-0.122335	-0.515342	-0.393007
AABR07013566.1	-0.160766	-0.509679	-0.348913
AABR07013583.1	0.546628	0.29564	-0.250988
AABR07013651.1	1.38919	1.49086	0.101669
AABR07013686.1	-0.459124	-0.162936	0.296188
AABR07013689.1	-0.0240511	0.404497	0.428548
AABR07013701.1	-0.548909	0.541406	1.09032
AABR07013729.1	0.806065	0.629305	-0.17676
AABR07013750.1	-1.39722	-0.682078	0.715147
AABR07013798.1	-0.0357219	-0.0312488	0.00447313
AABR07013802.1	-0.40669	-1.04123	-0.634541
AABR07013843.1	-0.061538	0.252238	0.313776
AABR07013914.1	0.414425	-0.30944	-0.723865
AABR07014114.1	0.223698	0.199796	-0.0239018
AABR07014118.1	0.458293	0.374776	-0.0835172
AABR07014119.1	0.777011	0.0567932	-0.720218
AABR07014161.2	0.513142	0.200755	-0.312388
AABR07014205.1	0.973797	-0.205028	-1.17882
AABR07014239.1	-0.073881	-0.300687	-0.226806
AABR07014242.1	0.0820858	0.0285317	-0.0535541
AABR07014259.1	-0.554907	0.834286	1.38919
AABR07014272.1	0.40901	1.17413	0.765122
AABR07014275.1	0.00522061	-0.259469	-0.26469
AABR07014290.1	0	0.229422	0.229422
AABR07014323.1	0.560753	0.214015	-0.346738
AABR07014547.1	1.38059	0.0942501	-1.28634
AABR07014550.1	-0.266925	-0.189369	0.0775563
AABR07014676.1	-0.687517	0.159449	0.846966
AABR07014739.1	-1.59051	-1.30656	0.283945
AABR07014756.1	0	0.622967	0.622967
AABR07014804.1	0.171436	-0.0236288	-0.195064
AABR07014836.1	0.351241	0.657707	0.306466
AABR07014855.1	-0.035562	-0.0338692	0.00169286
AABR07014885.1	-0.172286	-0.326984	-0.154697
AABR07014974.1	0.162113	0.335339	0.173226
AABR07014987.1	-0.173887	-0.303857	-0.12997
AABR07014996.1	-0.612555	-0.472367	0.140188
AABR07015006.1	0.00851347	-0.160611	-0.169124
AABR07015006.2	-0.849183	-0.65883	0.190353
AABR07015007.1	0.26469	0.915776	0.651086
AABR07015015.2	0.0697656	-0.204806	-0.274571
AABR07015033.1	0.249363	0.401903	0.152539
AABR07015040.1	0.07498	0.0397814	-0.0351986
AABR07015042.1	0.161889	-0.202237	-0.364126
AABR07015056.1	0	0	0
AABR07015057.1	0.108588	-0.143784	-0.252371
AABR07015066.1	0	0	0
AABR07015078.1	0	0	0
AABR07015079.1	-0.330816	-0.830192	-0.499376
AABR07015080.1	0	0.243471	0.243471
AABR07015080.2	0	0	0
AABR07015081.1	0	0	0
AABR07015081.2	-0.110081	-0.242594	-0.132513
AABR07015165.1	0.0830006	0.0136676	-0.0693331
AABR07015294.1	-0.271185	-0.535344	-0.264159
AABR07015346.1	0.118921	-0.0821562	-0.201077
AABR07015507.1	-0.178124	-0.226471	-0.0483477
AABR07015517.2	1.2599	1.37191	0.112011
AABR07015531.1	-0.225682	-0.372572	-0.14689
AABR07015705.1	0.986657	1.17511	0.188457
AABR07015719.1	0.250691	0.442619	0.191928
AABR07015729.1	0.269016	0.193776	-0.0752395
AABR07015743.1	-0.211971	-0.462463	-0.250492
AABR07015812.1	0.288595	0.27421	-0.0143845
AABR07015812.2	0.22808	0.25753	0.0294498
AABR07015846.1	-0.792134	-1.02129	-0.229155
AABR07015881.1	0.231972	0.805972	0.574
AABR07015889.1	0.215922	-0.239914	-0.455836
AABR07015941.1	0.236254	0.161499	-0.0747546
AABR07016141.1	0.0536277	0.31771	0.264083
AABR07016572.1	0.099049	-0.194141	-0.29319
AABR07016573.1	-0.807625	0.0349329	0.842558
AABR07016578.2	-0.040333	0.321368	0.361701
AABR07016578.3	-0.191712	-0.494085	-0.302373
AABR07016640.1	0.30839	-0.428262	-0.736652
AABR07016674.1	-0.036059	0.925633	0.961692
AABR07016779.1	-0.803057	-0.135622	0.667435
AABR07016841.1	-0.33811	-0.266653	0.071457
AABR07016845.1	-0.959666	-0.873789	0.0858764
AABR07016865.1	-1.0394	-0.41028	0.629124
AABR07016950.1	-1.76239	-1.51892	0.243471
AABR07017006.1	1.02	1.05264	0.0326369
AABR07017046.1	-0.0625173	-0.0613186	0.00119863
AABR07017110.1	0.222146	0.445121	0.222975
AABR07017113.1	0.533863	0.606309	0.0724465
AABR07017140.1	0.27458	0.243471	-0.0311097
AABR07017141.1	0	0	0
AABR07017145.1	-0.0700232	-0.0246176	0.0454056
AABR07017159.1	-0.12773	-0.0747904	0.0529398
AABR07017159.2	0.364945	0.0429475	-0.321997
AABR07017200.1	0.692304	0.062042	-0.630262
AABR07017208.1	0	0.45415	0.45415
AABR07017208.2	-0.233517	-0.233517	0
AABR07017227.1	0.37816	0.135523	-0.242637
AABR07017236.2	0.500535	-0.276284	-0.776819
AABR07017237.3	-0.00318223	0.0840019	0.0871841
AABR07017241.1	1.04679	-0.258735	-1.30553
AABR07017250.1	0.385314	0.581435	0.19612
AABR07017506.1	0.668795	0.406773	-0.262023
AABR07017624.1	0	0	0
AABR07017624.2	0.095286	0.455554	0.360268
AABR07017647.1	-0.445538	0.567165	1.0127
AABR07017650.1	0	0	0
AABR07017658.1	1.45124	0.229422	-1.22181
AABR07017662.2	0.0169748	-0.233517	-0.250492
AABR07017733.1	0.0675138	0.909512	0.841998
AABR07017745.3	-0.670608	0.347204	1.01781
AABR07017745.4	-2.48233	-1.47386	1.00847
AABR07017773.1	0	0	0
AABR07017798.2	0	0	0
AABR07017825.7	-0.203776	0.517639	0.721415
AABR07017849.1	0	1.17722	1.17722
AABR07017850.1	-0.342141	1.13297	1.47511
AABR07017874.1	-1.34896	-0.252059	1.0969
AABR07017901.1	0.0595739	-0.561585	-0.621159
AABR07017902.1	-0.313845	-0.22885	0.0849948
AABR07017917.1	-0.284497	1.21114	1.49563
AABR07017999.1	0.340036	0.205758	-0.134278
AABR07018038.1	0.197537	-0.00348869	-0.201025
AABR07018038.2	0.13695	0.0503398	-0.0866105
AABR07018058.1	0.285021	-0.289352	-0.574373
AABR07018064.1	0.604727	0.542686	-0.0620411
AABR07018078.1	0.314997	0.171259	-0.143738
AABR07018087.1	0	0.622967	0.622967
AABR07018115.3	-0.0152348	0.144334	0.159569
AABR07018116.1	-0.0837445	0.160115	0.24386
AABR07018124.1	-0.0780476	0.0249013	0.102949
AABR07018226.1	-0.344137	-0.187835	0.156302
AABR07018226.2	0.0113987	0.049296	0.0378973
AABR07018244.1	-0.388831	-0.519215	-0.130384
AABR07018244.2	0.122665	-0.606536	-0.729201
AABR07018273.1	0.294795	-0.208892	-0.503687
AABR07018273.2	0.156196	0.264121	0.107926
AABR07018318.1	-0.238659	-0.0908836	0.147775
AABR07018321.1	-0.0657358	-0.0436066	0.0221293
AABR07018323.1	-0.0439027	0.251593	0.295495
AABR07018437.1	-0.344677	-0.550226	-0.205549
AABR07018459.1	-1.05367	0.0148243	1.06849
AABR07018504.1	0.0502923	0.7626	0.712308
AABR07018533.1	-0.000879558	-0.260827	-0.259947
AABR07018792.1	0.127908	-0.361947	-0.489855
AABR07018857.1	0.28033	0.363173	0.0828431
AABR07019061.1	0.0276443	-0.305079	-0.332723
AABR07019083.1	0.397751	0.249501	-0.14825
AABR07019083.2	0.283529	0.536576	0.253047
AABR07019085.1	0.352115	0.477126	0.125011
AABR07019086.1	-0.0699673	0.174417	0.244384
AABR07019088.1	-0.473784	0.163793	0.637577
AABR07019091.1	-0.672561	-0.391923	0.280638
AABR07019116.2	0.920107	0.440506	-0.479601
AABR07019253.1	0.0653465	0.407316	0.34197
AABR07019254.2	0.0588203	0.41755	0.35873
AABR07019341.1	-0.719221	-0.934183	-0.214962
AABR07019383.1	0.932247	0.320241	-0.612006
AABR07019403.1	-0.0174526	-0.0880513	-0.0705988
AABR07019437.4	-0.51464	-0.732596	-0.217957
AABR07019437.7	1.29913	1.24896	-0.0501663
AABR07019572.1	-0.133413	-0.461015	-0.327602
AABR07019663.1	-0.0372056	0.422503	0.459709
AABR07020786.1	-0.202465	0.203473	0.405938
AABR07020879.1	-0.0840833	0.110726	0.194809
AABR07020966.1	0.462195	0.190537	-0.271658
AABR07020966.2	0.795656	0.862588	0.0669314
AABR07020987.1	0.271059	-1.00709	-1.27815
AABR07020990.1	-0.0969272	0.933942	1.03087
AABR07021022.1	0.750207	1.1419	0.391696
AABR07021220.1	-0.0918262	-0.104161	-0.0123346
AABR07021221.1	0.0106612	1.15446	1.14379
AABR07021384.1	-0.232131	-0.385273	-0.153142
AABR07021400.1	1.43222	0.217676	-1.21454
AABR07021402.1	-0.07666	0.0979989	0.174659
AABR07021465.2	0.0970075	-0.146541	-0.243549
AABR07021494.1	-0.323065	-0.23066	0.0924055
AABR07021503.1	1.66464	0.931349	-0.733292
AABR07021536.1	0.473543	0.593271	0.119728
AABR07021544.1	0.570018	0.688305	0.118287
AABR07021547.1	0.198563	0.311305	0.112742
AABR07021565.1	-0.177121	0.678996	0.856117
AABR07021573.2	0.10876	0.0535117	-0.0552487
AABR07021590.1	0.875898	0.427317	-0.448581
AABR07021596.3	0.0635362	-0.459388	-0.522924
AABR07021596.4	-0.275469	-0.515415	-0.239945
AABR07021635.1	0.226299	-1.22196	-1.44825
AABR07021635.3	-0.170091	0.568607	0.738698
AABR07021666.1	0.789052	0.441743	-0.347309
AABR07021691.2	-0.108881	0.165668	0.274549
AABR07021704.1	0.495138	0.693111	0.197973
AABR07021714.1	-0.455367	0.755934	1.2113
AABR07021717.1	1.4095	0.148263	-1.26123
AABR07021734.1	-0.00743512	0.134395	0.141831
AABR07021759.1	-0.328055	-0.38379	-0.0557348
AABR07021762.1	-0.0851557	0.178877	0.264032
AABR07021812.1	0.125291	0.281879	0.156588
AABR07021823.1	0.0308384	0.115272	0.084434
AABR07021840.1	0.134183	0.17751	0.0433277
AABR07021863.1	-0.574375	-0.125092	0.449282
AABR07021871.1	-0.296952	-0.461716	-0.164764
AABR07021888.1	0.0574591	-0.0460633	-0.103522
AABR07021930.1	-0.160168	-0.404417	-0.244249
AABR07021955.1	0.053206	0.00494541	-0.0482606
AABR07021988.1	0.0968234	0.186141	0.0893172
AABR07021996.1	0.0257133	-0.208826	-0.23454
AABR07022022.1	0.138264	0.0118151	-0.126449
AABR07022053.1	0.438193	0.208455	-0.229738
AABR07022098.1	-0.347631	0.16976	0.517391
AABR07022104.1	0	0	0
AABR07022144.1	0.0133212	-0.0636776	-0.0769988
AABR07022168.1	0.0318496	0.144065	0.112216
AABR07022653.1	0.399092	0.400375	0.00128252
AABR07022739.1	0	0.436547	0.436547
AABR07022999.1	-0.478048	0.245671	0.723719
AABR07024107.1	-0.257486	-0.303801	-0.046315
AABR07024139.1	0.0914019	0.288398	0.196996
AABR07024203.1	0.269312	0.0184586	-0.250854
AABR07024261.1	0	0	0
AABR07024291.1	0	0.412246	0.412246
AABR07024303.1	1.14112	0.715892	-0.425224
AABR07024381.2	0	0	0
AABR07024439.1	-0.267152	0.091685	0.358837
AABR07024441.1	-0.863666	-0.0284296	0.835236
AABR07024457.1	-0.150497	0.0187722	0.169269
AABR07024463.1	-0.569162	-0.155153	0.414009
AABR07024468.1	0.629732	0.443999	-0.185733
AABR07024473.2	0.00477359	-0.0205814	-0.025355
AABR07024500.1	-0.309719	-0.0900586	0.219661
AABR07024542.1	0.00203582	0.119893	0.117857
AABR07024580.1	1.5019	0	-1.5019
AABR07024593.2	-0.137187	-0.326747	-0.189561
AABR07024637.1	-0.251481	-0.130436	0.121045
AABR07024641.1	-0.386375	-0.10767	0.278705
AABR07024769.1	0.267067	0.220054	-0.0470128
AABR07024786.1	0.844257	1.03189	0.187628
AABR07024795.1	-0.141449	-0.210664	-0.0692148
AABR07024825.1	0.26469	0.234723	-0.0299667
AABR07024825.2	0.0188899	-0.609453	-0.628343
AABR07024833.1	0.384337	-0.222385	-0.606721
AABR07024869.1	0.978663	-0.330422	-1.30908
AABR07024869.2	0.921023	0.526798	-0.394225
AABR07024907.1	-0.154045	-0.208787	-0.0547423
AABR07024908.1	-0.0108505	0.236852	0.247702
AABR07024955.1	0.417957	0.709364	0.291407
AABR07024964.1	0.857546	0.562343	-0.295203
AABR07024972.1	-0.180628	0.232344	0.412971
AABR07024982.1	0	0	0
AABR07024999.1	-0.0151423	-0.22451	-0.209368
AABR07025010.1	-0.119336	0.12225	0.241586
AABR07025023.1	0.864071	0.210104	-0.653967
AABR07025089.1	0.0437797	-0.228721	-0.2725
AABR07025140.1	0.967405	0.770217	-0.197189
AABR07025263.1	-0.0443983	0.267189	0.311587
AABR07025272.1	0.658776	1.21233	0.55355
AABR07025295.1	0.31243	0.195791	-0.116639
AABR07025301.1	-0.688346	-0.198272	0.490074
AABR07025303.1	-0.0141094	0.0465771	0.0606865
AABR07025328.1	-0.00106969	-0.251013	-0.249944
AABR07025345.1	0.100074	-0.604734	-0.704808
AABR07025358.1	0.0767432	-0.0736837	-0.150427
AABR07025368.1	0.197347	0.281283	0.0839361
AABR07025527.1	-0.51366	-0.524657	-0.0109974
AABR07025757.1	0.124809	0.296739	0.17193
AABR07025787.1	0.357678	-0.405434	-0.763112
AABR07025819.1	-0.216997	0.105437	0.322434
AABR07025825.1	0.0059549	-0.0240118	-0.0299667
AABR07025986.2	0.500101	-1.07373	-1.57383
AABR07026002.1	0.23871	0.0739076	-0.164803
AABR07026002.3	0.326928	-0.277857	-0.604785
AABR07026012.1	-0.198512	-0.0548295	0.143682
AABR07026032.1	-0.0049689	0.379154	0.384123
AABR07026032.3	-0.288214	-0.0486795	0.239535
AABR07026048.2	0.852407	0.406773	-0.445634
AABR07026058.1	-0.849369	-0.769629	0.0797401
AABR07026112.1	-0.057228	-0.313738	-0.25651
AABR07026112.2	-0.67694	-0.504463	0.172477
AABR07026114.1	-1.96058	-1.2	0.760582
AABR07026137.1	0.943534	1.10292	0.159382
AABR07026137.2	0.00578075	-0.625329	-0.63111
AABR07026270.1	-0.21466	0.687597	0.902257
AABR07026271.1	0.0187449	0.159166	0.140421
AABR07026291.1	0.143223	0.150334	0.00711133
AABR07026294.1	-0.106385	-0.0263396	0.0800451
AABR07026300.1	0.164879	0.59267	0.427791
AABR07026311.1	0.551052	1.20435	0.6533
AABR07026317.1	0.038425	-0.202964	-0.24139
AABR07026353.1	1.0723	0.323549	-0.748747
AABR07026361.1	1.7153	1.21692	-0.498383
AABR07026361.2	-0.752729	-0.625522	0.127207
AABR07026377.1	-0.799098	0.841857	1.64096
AABR07026424.1	0.750649	0.458787	-0.291861
AABR07026473.1	0.149289	0.278322	0.129033
AABR07026483.1	0.481137	0.741993	0.260857
AABR07026509.1	-1.47732	-0.386859	1.09046
AABR07026536.1	0.382925	0.261732	-0.121193
AABR07026539.1	-0.0692545	0.213471	0.282726
AABR07026557.1	0.0389365	-0.201452	-0.240388
AABR07026557.2	-0.127961	-0.835137	-0.707176
AABR07026565.1	0.0441323	0.54795	0.503818
AABR07026654.1	0.323339	0.335251	0.0119122
AABR07026797.1	-0.0254232	0.206369	0.231793
AABR07026805.1	0.265613	0.562259	0.296645
AABR07026892.1	-0.170445	0.53964	0.710085
AABR07026893.1	-0.109837	0.0167746	0.126612
AABR07026929.1	0.076885	-0.443937	-0.520822
AABR07026957.1	0.315039	0.252766	-0.0622729
AABR07026972.1	1.23615	0.947151	-0.288994
AABR07026984.1	-0.218229	-0.654107	-0.435877
AABR07026997.1	-0.122638	-0.0966135	0.0260245
AABR07027009.1	0.350775	0.249418	-0.101357
AABR07027010.2	-0.111258	0.825076	0.936333
AABR07027015.1	-0.163518	0.447148	0.610666
AABR07027080.1	-0.358739	-0.769508	-0.410769
AABR07027088.1	0.105254	0.241983	0.136729
AABR07027111.1	-0.982393	-0.853655	0.128738
AABR07027137.1	-0.00736879	-0.188215	-0.180846
AABR07027190.2	-0.0827207	0.711369	0.79409
AABR07027212.1	-0.122741	0.0501342	0.172875
AABR07027254.1	0	0.560884	0.560884
AABR07027258.1	0.958325	0.133095	-0.82523
AABR07027267.1	1.26193	0.665826	-0.596106
AABR07027272.1	0.582693	0.405435	-0.177259
AABR07027287.1	0.27458	0	-0.27458
AABR07027306.1	0.0041251	0.0974538	0.0933287
AABR07027309.1	-0.062531	0.168676	0.231207
AABR07027322.1	0.0881207	-0.14185	-0.229971
AABR07027390.2	-1.1739	-0.671308	0.502589
AABR07027394.2	-0.836681	-0.670091	0.16659
AABR07027407.1	0.284997	0.374795	0.0897983
AABR07027494.1	-0.0975574	0.156786	0.254343
AABR07027502.1	0.27458	0.246272	-0.0283078
AABR07027524.1	-0.165435	-0.221758	-0.0563238
AABR07027545.1	-0.0269116	-0.154781	-0.127869
AABR07027555.1	-0.234304	-0.423712	-0.189407
AABR07027567.1	0.12137	-0.197619	-0.318988
AABR07027575.1	0.664254	0.160716	-0.503539
AABR07027581.1	1.51718	0.67086	-0.846324
AABR07027718.1	0.118635	0.160737	0.0421024
AABR07027722.1	0	0.243471	0.243471
AABR07027799.1	0.212328	0.530619	0.318291
AABR07027809.2	0	0.229422	0.229422
AABR07027819.2	-0.337195	0.0146141	0.351809
AABR07027854.1	0.168952	0.125063	-0.0438893
AABR07027870.1	-0.0325564	0.026354	0.0589104
AABR07027870.2	-0.0733832	-0.0106659	0.0627173
AABR07027902.1	-0.239831	0.211894	0.451725
AABR07027910.1	0.0279155	-0.00844567	-0.0363612
AABR07027925.1	-0.143536	-0.119655	0.023881
AABR07027925.2	0	0.229422	0.229422
AABR07027979.1	0.39985	0.499054	0.0992046
AABR07028009.1	0.245126	-0.145992	-0.391119
AABR07028013.1	-0.146431	-0.301675	-0.155244
AABR07028027.1	0.153279	0.12021	-0.0330694
AABR07028237.1	-0.262856	-0.0438575	0.218999
AABR07028349.1	-0.0144699	0.125607	0.140077
AABR07028352.1	0.459714	0.391817	-0.0678977
AABR07028414.1	-0.689052	-1.81483	-1.12578
AABR07028469.1	-0.063016	-0.149831	-0.0868149
AABR07028488.1	0.0942835	-0.0987055	-0.192989
AABR07028615.1	0.307962	0.367514	0.0595522
AABR07028749.2	0.394192	0.830958	0.436766
AABR07028769.1	0.105909	0.0194245	-0.0864845
AABR07028785.1	0.317062	1.17135	0.854286
AABR07028792.1	-0.280981	-0.478169	-0.197188
AABR07028793.1	-0.608495	-0.611937	-0.003442
AABR07028795.1	0.486396	0.582911	0.0965148
AABR07028795.2	0.302016	0.157227	-0.144789
AABR07028797.1	1.92094	1.83541	-0.0855354
AABR07028805.1	0.455773	0.196595	-0.259179
AABR07028816.1	-0.10371	-0.286485	-0.182775
AABR07028839.1	-0.281106	-0.197418	0.0836874
AABR07028839.2	0.0209344	0.156584	0.13565
AABR07028859.1	-0.193645	-0.369656	-0.17601
AABR07028887.1	0.131366	0.282141	0.150775
AABR07028902.1	0.182861	0.298545	0.115684
AABR07028908.2	-0.103533	0.0600096	0.163543
AABR07028917.1	-0.00305048	-0.348071	-0.34502
AABR07028970.2	0.197111	0.339884	0.142773
AABR07028979.1	-0.0993033	-0.150083	-0.0507793
AABR07028984.1	-0.729412	-0.738247	-0.008835
AABR07028989.1	-0.142035	-0.887475	-0.745441
AABR07028995.1	-0.135649	-0.0215849	0.114064
AABR07028995.2	0.23399	0.0630126	-0.170978
AABR07028997.1	1.07519	1.6993	0.624108
AABR07028998.1	0.484244	0.656584	0.17234
AABR07028999.1	0.357461	0.378587	0.0211259
AABR07029002.2	0.222294	0.305964	0.08367
AABR07029002.3	0.179456	0.122415	-0.0570413
AABR07029023.1	0.328411	0.833384	0.504973
AABR07029195.1	0.0190788	-0.304793	-0.323872
AABR07029198.1	-0.135565	-0.201478	-0.0659132
AABR07029217.2	-0.549265	-0.361099	0.188167
AABR07029217.3	0.351658	1.047	0.695342
AABR07029221.1	0.199967	-0.222365	-0.422332
AABR07029260.1	1.28821	1.0334	-0.254808
AABR07029269.1	-0.228552	-0.797615	-0.569063
AABR07029272.1	0.801613	1.0077	0.206086
AABR07029275.1	-0.374021	0.18263	0.556651
AABR07029417.1	-0.0766685	-0.0902499	-0.0135815
AABR07029457.1	-0.515327	-0.407766	0.107561
AABR07029526.1	-0.230076	0.299696	0.529772
AABR07029573.1	-0.0462788	0.0369655	0.0832443
AABR07029581.1	0.205518	0.0925949	-0.112923
AABR07029596.1	0.646516	0.16907	-0.477446
AABR07029605.1	0.015329	0.162458	0.147129
AABR07029613.1	-0.0109262	-0.205425	-0.194498
AABR07029634.4	0.0655028	0.110779	0.0452758
AABR07029651.1	0.176899	0.0644389	-0.11246
AABR07029661.1	0.316135	0.267697	-0.0484386
AABR07029742.1	0.279412	-0.0938167	-0.373229
AABR07029803.1	0.328016	-0.00542384	-0.333439
AABR07029804.1	0	0	0
AABR07029836.1	-0.834155	-1.46631	-0.632153
AABR07029847.1	0.805217	0.690021	-0.115197
AABR07029862.2	-0.685823	-1.43045	-0.744626
AABR07029863.1	0.532264	0.82209	0.289826
AABR07029863.2	-0.125135	-0.471402	-0.346267
AABR07029863.3	0.202556	0.0959771	-0.106579
AABR07029901.1	-1.24356	-1.8133	-0.569736
AABR07029958.1	-0.0208956	0.265544	0.28644
AABR07029963.1	0.415823	0	-0.415823
AABR07029970.1	-0.432871	-0.473196	-0.0403247
AABR07030019.1	0.485433	0.153186	-0.332248
AABR07030034.1	-1.24839	-0.18512	1.06327
AABR07030085.1	0.147533	-0.0375055	-0.185039
AABR07030086.2	0.595729	0.0802086	-0.51552
AABR07030133.1	-0.429916	1.00993	1.43985
AABR07030156.1	-0.326188	-0.0594249	0.266763
AABR07030156.2	-0.387906	-0.407187	-0.0192813
AABR07030162.1	-0.30745	-0.196554	0.110897
AABR07030200.1	-0.310106	0.4809	0.791006
AABR07030257.1	0.0821532	-0.801234	-0.883387
AABR07030351.1	0.771733	-0.195102	-0.966835
AABR07030375.1	0.046263	-0.213323	-0.259586
AABR07030375.3	-0.513042	-0.40022	0.112822
AABR07030423.1	-0.865342	-0.684648	0.180694
AABR07030435.1	-0.720607	0.048591	0.769198
AABR07030443.1	0.287406	-0.0179519	-0.305358
AABR07030443.2	-0.320833	-0.656535	-0.335702
AABR07030494.1	0.00356861	0.123836	0.120267
AABR07030498.1	0.305729	0.227432	-0.0782973
AABR07030501.1	-0.0747659	-0.769842	-0.695076
AABR07030520.1	-0.248503	-0.311197	-0.0626948
AABR07030521.1	-0.0713835	-0.000466483	0.070917
AABR07030524.1	0.0112609	-0.0274451	-0.038706
AABR07030527.1	0.408439	-0.504377	-0.912816
AABR07030527.2	0.204073	0.715899	0.511826
AABR07030529.1	-0.241023	-0.374535	-0.133513
AABR07030544.1	0.546028	1.5573	1.01127
AABR07030563.1	0.535889	-0.105635	-0.641525
AABR07030566.1	-1.47131	-1.22504	0.246272
AABR07030590.1	-0.196108	-0.328017	-0.131909
AABR07030598.1	-0.271458	0.596913	0.868371
AABR07030603.1	-0.083584	0.0646923	0.148276
AABR07030603.2	-0.0242188	-0.131227	-0.107008
AABR07030630.1	-0.673372	-1.29315	-0.619778
AABR07030642.1	-0.0618892	0.212157	0.274046
AABR07030657.1	0.754708	0.249018	-0.50569
AABR07030729.1	0.160687	-0.271467	-0.432154
AABR07030791.1	0.785977	0.053606	-0.732371
AABR07030823.1	0.329464	0.204828	-0.124636
AABR07030834.1	0.396992	-0.061989	-0.458981
AABR07030861.1	-0.0425209	-0.104929	-0.0624079
AABR07030890.1	1.44626	0.90696	-0.539304
AABR07030901.1	0.19393	-0.11668	-0.31061
AABR07030903.1	0.12081	-0.0820685	-0.202878
AABR07030911.1	0.182631	0.220242	0.037611
AABR07030914.1	-0.0951014	-0.301241	-0.206139
AABR07030919.1	0.274146	0.746464	0.472317
AABR07030926.1	-0.0418014	-0.131236	-0.089435
AABR07031089.1	-0.334541	-0.136263	0.198278
AABR07031150.1	-0.633734	-0.4371	0.196634
AABR07031193.1	0.30219	0.204366	-0.0978233
AABR07031278.1	-2.03793	-1.2346	0.803329
AABR07031380.1	-0.35418	-0.164719	0.18946
AABR07031388.1	0.222685	-0.00393688	-0.226622
AABR07031399.1	0.0488989	0.564508	0.515609
AABR07031445.1	0.174592	0.232869	0.0582772
AABR07031480.1	-0.317367	-0.259043	0.0583235
AABR07031489.1	-0.983123	-0.571637	0.411486
AABR07031491.2	0.114841	0.157913	0.0430715
AABR07031494.1	0.0454024	0.0397599	-0.00564245
AABR07031505.1	-0.20587	-0.138435	0.067435
AABR07031533.1	0.244073	0.219367	-0.0247064
AABR07031533.3	-0.135935	-0.291956	-0.156021
AABR07031588.1	1.77474	0.39514	-1.3796
AABR07031666.1	-0.180044	-0.539039	-0.358995
AABR07031674.2	-0.486816	-0.103268	0.383548
AABR07031674.3	-0.268773	-0.009039	0.259734
AABR07031691.1	-0.627356	-0.65048	-0.0231237
AABR07031695.1	-1.30254	-0.680219	0.622322
AABR07031724.1	-0.14163	-0.218556	-0.0769263
AABR07031734.13	0.172353	0.228574	0.0562214
AABR07031734.14	0.0211139	0.152638	0.131525
AABR07031740.1	-0.320104	-0.444268	-0.124164
AABR07031756.1	0.0513372	0.0403589	-0.0109784
AABR07031756.2	0.0666704	0.240663	0.173993
AABR07031767.1	-0.288226	0.281074	0.569301
AABR07031918.1	-1.05284	0.0511181	1.10396
AABR07031931.1	-0.355147	-1.2169	-0.861753
AABR07031947.1	-1.0171	-0.845164	0.171932
AABR07031963.1	0.491403	0.437766	-0.0536373
AABR07032097.1	-0.180344	-0.0105004	0.169843
AABR07032135.1	0.399114	0.381647	-0.0174664
AABR07032202.1	0.325438	0.168936	-0.156502
AABR07032237.1	-0.317674	0.309433	0.627107
AABR07032255.2	-0.814775	-1.03488	-0.220101
AABR07032338.1	0.496477	0.914043	0.417566
AABR07032392.1	-0.398124	-0.149766	0.248358
AABR07032439.1	-0.517705	0.0989767	0.616682
AABR07032453.1	0.144531	0.469361	0.32483
AABR07032503.1	0.502821	0.5722	0.0693791
AABR07032520.1	0.0591233	0.177229	0.118106
AABR07032520.3	-0.532345	0.633035	1.16538
AABR07032520.4	0.264764	-0.476345	-0.741109
AABR07032582.1	-0.127906	1.05801	1.18592
AABR07032621.1	0.32626	-0.311905	-0.638165
AABR07032622.1	-0.439941	-1.22368	-0.783734
AABR07032724.1	0.456859	0.0156485	-0.441211
AABR07032724.3	0.101856	0.0413094	-0.0605468
AABR07032751.1	0.0279064	-0.650533	-0.678439
AABR07032787.1	0.284806	-0.580671	-0.865477
AABR07032821.1	0.060549	-0.232511	-0.29306
AABR07032856.1	0.206298	0.335801	0.129504
AABR07032904.1	-0.27583	0.325672	0.601502
AABR07033020.1	-0.493321	-0.503782	-0.0104609
AABR07033023.1	0.331286	0.413305	0.0820185
AABR07033045.1	0.218041	0.242772	0.0247305
AABR07033047.1	0.273584	0.363799	0.0902144
AABR07033162.1	-0.0985777	-0.00522386	0.0933538
AABR07033184.1	-0.368506	-0.252218	0.116288
AABR07033301.1	-0.189167	-0.914548	-0.725381
AABR07033318.1	-0.562119	-0.168238	0.393881
AABR07033324.1	0.0477983	0.0259726	-0.0218257
AABR07033465.1	0.665894	-0.0247433	-0.690638
AABR07033564.1	0.0403613	-0.00715868	-0.04752
AABR07033570.2	0.237611	0.00829682	-0.229314
AABR07033653.1	0.769496	0.852329	0.082833
AABR07033653.2	0	0.234723	0.234723
AABR07033653.3	0	0.243471	0.243471
AABR07033657.1	-0.170689	-0.261326	-0.0906372
AABR07033720.1	0.086948	-0.00090826	-0.0878562
AABR07033745.1	0.230086	0.233673	0.0035876
AABR07033745.2	0.227077	1.00398	0.776899
AABR07033757.1	-0.55107	-0.556974	-0.00590428
AABR07033829.1	0	0	0
AABR07033882.1	0.391432	0.610729	0.219297
AABR07033887.1	0.127968	0.143876	0.0159079
AABR07033987.1	0.27458	1.66406	1.38948
AABR07034183.1	0.183003	-0.174341	-0.357344
AABR07034239.1	0.241168	0.655282	0.414114
AABR07034273.1	-0.684002	0.211141	0.895143
AABR07034293.1	0.674397	0.375753	-0.298644
AABR07034295.1	-0.399922	-0.387531	0.0123907
AABR07034315.1	1.88003	-0.0122858	-1.89232
AABR07034362.1	0.101285	0.0167861	-0.0844984
AABR07034428.1	-0.291045	0.370733	0.661778
AABR07034438.1	0.26076	0.272961	0.0122007
AABR07034445.1	0.288961	1.73003	1.44107
AABR07034457.1	0.196304	-1.00349	-1.1998
AABR07034464.1	-0.809647	-1.47928	-0.669629
AABR07034573.3	0.0998326	0.24084	0.141007
AABR07034639.1	-0.367474	-0.683344	-0.31587
AABR07034657.1	0.061646	-0.0863189	-0.147965
AABR07034669.1	0.182738	0.132021	-0.0507167
AABR07034706.1	0.375409	0.345655	-0.0297533
AABR07034729.2	0.26469	0	-0.26469
AABR07034750.1	0.0872821	0.319112	0.231829
AABR07034751.1	-0.258735	-0.258735	0
AABR07034767.1	-0.00905729	0.210762	0.219819
AABR07034833.1	0.0581193	0.376357	0.318237
AABR07034833.2	-0.146699	-0.0691725	0.0775265
AABR07034940.2	-0.790178	0.436249	1.22643
AABR07035005.1	0.488893	0.4388	-0.050093
AABR07035008.1	0.391466	0.156347	-0.235119
AABR07035008.2	0.17552	0.390177	0.214657
AABR07035008.3	-0.6521	-1.27509	-0.622988
AABR07035012.1	-0.213903	-0.183406	0.0304976
AABR07035074.1	-0.243294	0.0224562	0.26575
AABR07035098.1	-0.207875	-0.242368	-0.0344933
AABR07035218.1	-0.0834981	-0.56854	-0.485042
AABR07035273.1	-0.0811633	0.151389	0.232553
AABR07035317.1	0.0937575	-0.469975	-0.563732
AABR07035317.2	-0.256658	-0.19359	0.0630684
AABR07035338.1	0.103592	0.0667173	-0.0368742
AABR07035339.1	-0.618473	-0.714021	-0.0955477
AABR07035345.1	-0.0671479	-0.412549	-0.345401
AABR07035357.1	-0.0319912	0.0395895	0.0715808
AABR07035375.1	-0.0959582	0.343866	0.439825
AABR07035380.1	0.15398	0.0735625	-0.0804171
AABR07035380.2	1.30691	1.87303	0.566123
AABR07035412.2	0.853035	0.552306	-0.300729
AABR07035428.1	0.129318	0.158166	0.0288477
AABR07035428.2	-0.123804	-0.274085	-0.150281
AABR07035437.1	0.427278	0.232824	-0.194454
AABR07035461.1	-0.286069	-0.190565	0.0955044
AABR07035465.1	-0.392749	-0.22102	0.171729
AABR07035470.1	0.0585052	-0.350761	-0.409266
AABR07035479.1	0.0611028	-0.331045	-0.392148
AABR07035506.1	0.13477	0.822844	0.688073
AABR07035539.1	3.49965	3.42036	-0.079298
AABR07035541.3	-0.305173	-0.120336	0.184837
AABR07035622.1	-0.42576	-0.362749	0.0630117
AABR07035722.1	0.685802	0.593063	-0.0927386
AABR07035725.1	0.483993	0.974559	0.490567
AABR07035778.1	-0.483846	1.06658	1.55042
AABR07035780.1	0.20219	0.0406753	-0.161514
AABR07035780.2	0.515058	0.347768	-0.167291
AABR07035780.3	0.471591	1.01558	0.543985
AABR07035780.6	-0.00964359	-0.604359	-0.594715
AABR07035782.1	0.149997	0.000599602	-0.149397
AABR07035787.1	-0.0996561	-0.122353	-0.0226968
AABR07035796.1	0.920914	1.27806	0.357146
AABR07035802.1	-0.00601811	0.0631606	0.0691787
AABR07035818.1	0.439559	-0.0934276	-0.532986
AABR07035819.1	0.459129	0.665336	0.206207
AABR07035832.1	-0.277659	-0.385663	-0.108004
AABR07035839.1	0.524399	0.105639	-0.41876
AABR07035916.1	0.19612	0.102889	-0.0932307
AABR07035946.1	0.179327	0.428442	0.249114
AABR07035955.1	0.304521	-0.538394	-0.842915
AABR07036007.1	-0.276988	-0.224466	0.052522
AABR07036010.1	-0.915204	-0.805999	0.109204
AABR07036019.1	0.109424	0.117402	0.00797727
AABR07036302.1	-0.239831	-0.0221553	0.217676
AABR07036331.2	-0.199563	-0.234971	-0.0354086
AABR07036336.1	0.628601	0.42436	-0.204242
AABR07036374.1	-0.845516	0.157462	1.00298
AABR07036374.2	-1.68041	0.188725	1.86913
AABR07036375.1	-0.432206	-0.366732	0.0654736
AABR07036376.1	0.897977	0.887298	-0.0106796
AABR07036407.1	-0.698041	-0.376871	0.321171
AABR07036411.1	-0.911836	-0.455306	0.45653
AABR07036452.1	-1.21289	-0.394211	0.818682
AABR07036514.1	0.14972	-0.0150067	-0.164727
AABR07036526.1	0.998076	1.25964	0.261563
AABR07036550.1	-0.4578	0.164154	0.621953
AABR07036623.1	-0.931399	-0.443806	0.487593
AABR07036640.1	-0.517574	0.508845	1.02642
AABR07036648.1	0	0	0
AABR07036649.1	0	0	0
AABR07036649.2	0.334212	0.481097	0.146885
AABR07036723.1	-0.166451	-0.439767	-0.273317
AABR07036746.1	0.227077	0	-0.227077
AABR07036855.1	0.249411	0.147837	-0.101573
AABR07036920.1	-0.263188	0.347625	0.610813
AABR07036974.1	0.976696	-0.2026	-1.1793
AABR07037009.1	0.190767	0.0885377	-0.10223
AABR07037058.1	0.325977	-0.274621	-0.600598
AABR07037058.2	-0.486443	-0.481129	0.00531426
AABR07037173.1	0.881717	0.900218	0.018501
AABR07037203.1	-0.164388	-0.111249	0.0531387
AABR07037243.1	0.0290564	0.11152	0.0824635
AABR07037250.1	0.148438	0.00482303	-0.143615
AABR07037307.1	-0.315853	-0.278831	0.0370213
AABR07037343.1	-0.725541	-0.617118	0.108423
AABR07037356.1	-0.0168952	0.0806063	0.0975015
AABR07037410.1	0.329903	0.29	-0.0399039
AABR07037419.1	-0.548264	0.673111	1.22138
AABR07037436.1	0.320923	0.189064	-0.131859
AABR07037447.1	-0.478545	-0.140931	0.337614
AABR07037451.1	-1.70004	-1.24585	0.454182
AABR07037489.1	0.044541	-0.0181085	-0.0626495
AABR07037510.2	-0.563055	-0.172727	0.390329
AABR07037520.1	-0.156282	-0.186573	-0.0302901
AABR07037528.1	0.0108513	0.158544	0.147693
AABR07037536.1	-0.150283	0.263555	0.413838
AABR07037698.1	-0.175519	0.134809	0.310327
AABR07037923.1	-0.627141	-0.564082	0.0630585
AABR07037927.1	-0.671447	-0.25711	0.414336
AABR07037943.1	0.0459201	0.407757	0.361837
AABR07037995.1	-0.0266462	0.580634	0.60728
AABR07038019.1	-0.00904633	-0.191585	-0.182539
AABR07038021.1	-0.20569	-0.138545	0.0671451
AABR07038029.1	0.00275054	-0.92979	-0.932541
AABR07038349.1	0.00838899	1.14007	1.13168
AABR07038355.1	2.04191	1.22523	-0.81668
AABR07038849.1	-0.128334	-0.207429	-0.0790954
AABR07038849.2	-0.211381	-0.132898	0.0784821
AABR07038873.1	-0.0957038	-0.150442	-0.0547377
AABR07038881.1	0.505119	-0.0114173	-0.516536
AABR07038886.1	2.14123	1.18561	-0.955623
AABR07038895.2	0.0214753	0.137824	0.116349
AABR07038926.1	0.19013	0.134171	-0.0559594
AABR07038930.1	0.53874	0.745802	0.207062
AABR07038948.2	0.0646583	0.122678	0.0580192
AABR07039037.1	0.453202	0.296961	-0.156241
AABR07039104.1	-0.197178	-0.223906	-0.0267275
AABR07039104.2	0.623341	-0.538479	-1.16182
AABR07039133.2	-0.196455	-0.565088	-0.368633
AABR07039140.1	-0.498872	-0.796375	-0.297503
AABR07039153.1	-0.103312	-0.329369	-0.226057
AABR07039153.2	-0.383218	-0.438654	-0.0554361
AABR07039195.1	-0.233517	-0.0158416	0.217676
AABR07039202.1	-1.25746	-0.350816	0.90664
AABR07039210.1	0.144572	0.170534	0.0259623
AABR07039210.2	0.15594	0.0107015	-0.145238
AABR07039214.2	0.627546	1.55574	0.928197
AABR07039218.1	-0.043116	0.0394204	0.0825364
AABR07039229.2	0.720201	-0.220579	-0.94078
AABR07039234.1	0.073452	0.105461	0.0320092
AABR07039236.1	0.569761	0.625793	0.0560313
AABR07039303.3	-0.567201	-0.697303	-0.130101
AABR07039303.4	0.111016	-0.0267747	-0.137791
AABR07039303.6	-0.0878612	0.193627	0.281489
AABR07039304.1	0.053935	-0.162741	-0.216676
AABR07039307.1	-0.207609	-0.264377	-0.0567684
AABR07039316.1	-0.0633026	-0.172642	-0.10934
AABR07039328.1	0	0	0
AABR07039328.2	-0.459852	-0.37793	0.081922
AABR07039328.3	0.578939	0.211176	-0.367762
AABR07039334.1	0.181021	0.213701	0.03268
AABR07039334.2	-0.0328524	0.588453	0.621305
AABR07039336.2	0.098939	0.145611	0.0466723
AABR07039336.3	0.114626	0.160399	0.0457738
AABR07039345.1	-0.369757	-0.244144	0.125614
AABR07039354.1	0.0998987	0.267903	0.168004
AABR07039356.1	-0.0443262	-0.118948	-0.0746214
AABR07039356.2	0	0	0
AABR07039377.2	0	0	0
AABR07039438.1	0.0242101	-0.41835	-0.44256
AABR07039446.2	0.182195	-0.488048	-0.670243
AABR07039447.1	-0.114876	-0.291626	-0.17675
AABR07039448.1	-0.322601	-0.322906	-0.000305182
AABR07039461.1	-0.118376	-0.267701	-0.149325
AABR07039541.1	0.682462	0.234497	-0.447965
AABR07039648.1	-0.613558	0.209987	0.823545
AABR07039697.1	1.43556	1.60745	0.17189
AABR07039778.1	1.09796	0.583893	-0.514069
AABR07039806.1	0.311404	-0.0193817	-0.330786
AABR07039936.1	-0.143016	-0.0191237	0.123892
AABR07040095.1	0.0566623	0.447306	0.390644
AABR07040412.1	0.052197	0.454244	0.402047
AABR07040622.1	-0.157058	-0.0749753	0.0820824
AABR07040624.1	-0.151002	-0.00650679	0.144495
AABR07040629.1	0.186209	0.469624	0.283415
AABR07040782.1	-0.0380075	0.100613	0.13862
AABR07040839.1	0.238729	0.428995	0.190266
AABR07040840.1	0.28346	0.305517	0.0220571
AABR07040855.1	-0.146326	-0.209795	-0.0634688
AABR07040864.1	-0.0276105	0.132809	0.160419
AABR07040887.1	-0.536838	-1.18952	-0.65268
AABR07040938.1	-0.16476	-0.525295	-0.360535
AABR07040944.1	-1.14451	-0.320572	0.823934
AABR07040947.1	-0.0389432	-0.234791	-0.195847
AABR07040951.1	-0.206705	0.00352508	0.21023
AABR07040953.1	0.08894	0.328161	0.239221
AABR07040959.1	-0.332996	0.155296	0.488291
AABR07041089.1	-0.0813805	-0.13793	-0.0565494
AABR07041096.1	-0.33957	-0.120361	0.219209
AABR07041109.1	0.133591	-0.0757984	-0.20939
AABR07041140.1	-0.104361	-0.0323466	0.0720141
AABR07041179.1	-0.0385571	-0.12417	-0.0856131
AABR07041232.1	-0.373514	0.525654	0.899168
AABR07041374.1	0.349528	-0.0692128	-0.418741
AABR07041411.1	-0.012287	0.405841	0.418128
AABR07041418.1	-0.155381	0.527512	0.682893
AABR07041481.1	0.300805	-0.0632815	-0.364086
AABR07041600.1	0.562586	0.495926	-0.0666596
AABR07041709.1	-0.489526	0.890382	1.37991
AABR07041724.1	0.0442404	0.0484	0.00415956
AABR07041724.2	0.314297	-0.0484673	-0.362764
AABR07041778.1	-0.4469	-0.556843	-0.109943
AABR07041794.1	-0.0413298	0.303329	0.344659
AABR07041949.1	0.825171	0.415623	-0.409548
AABR07041963.1	0.414559	0.664625	0.250066
AABR07042077.1	0.337909	0.166372	-0.171538
AABR07042454.2	0.931754	0.545522	-0.386231
AABR07042514.3	0.600515	0.105209	-0.495306
AABR07042542.1	-0.138548	-0.229617	-0.0910686
AABR07042607.1	-1.08714	-1.30999	-0.222842
AABR07042609.1	0.543248	0.1834	-0.359848
AABR07042611.1	0.854116	0.399792	-0.454324
AABR07042623.1	0	0.229422	0.229422
AABR07042629.1	0.214903	0.133674	-0.0812293
AABR07042668.1	-0.701883	-0.234739	0.467144
AABR07042733.1	-1.04275	-0.525057	0.51769
AABR07042733.2	0.295579	0.164917	-0.130662
AABR07042802.1	0.185992	0.229379	0.0433869
AABR07042821.1	-0.455146	-0.470819	-0.0156733
AABR07042825.1	0.933486	0.174509	-0.758977
AABR07042840.1	-0.0853619	-0.160884	-0.0755224
AABR07042866.1	0.278077	0.205022	-0.0730551
AABR07042892.1	-0.522497	-0.790927	-0.26843
AABR07042903.1	-0.613489	-0.53703	0.0764593
AABR07042903.2	-1.27847	-0.802937	0.475528
AABR07042915.1	0	0.243471	0.243471
AABR07042936.1	0.361057	0.0380457	-0.323011
AABR07042936.2	-0.0626373	-0.0213149	0.0413224
AABR07042937.1	0.0632865	0.0106455	-0.052641
AABR07043031.1	-0.452071	-0.0367631	0.415308
AABR07043098.1	-0.345293	-0.296034	0.0492588
AABR07043155.1	-1.3768	-0.718636	0.658169
AABR07043167.3	0.963597	0.901162	-0.0624352
AABR07043169.1	-0.12667	-0.016288	0.110382
AABR07043190.1	0.51676	0.310639	-0.206121
AABR07043200.1	1.33367	1.38865	0.0549893
AABR07043271.1	2.15311	1.79909	-0.354025
AABR07043276.1	0.783398	0.232866	-0.550533
AABR07043279.1	0.962041	0	-0.962041
AABR07043287.1	0	0	0
AABR07043288.1	0.578235	-0.174104	-0.752339
AABR07043354.1	0.574198	0.436442	-0.137756
AABR07043358.1	0.545896	0.0778728	-0.468023
AABR07043365.1	0.41881	0.452313	0.0335029
AABR07043389.1	-0.032462	-0.399946	-0.367484
AABR07043395.1	-0.33127	-0.532727	-0.201456
AABR07043407.1	-0.355004	-0.598993	-0.243989
AABR07043421.1	0.174377	0.216701	0.0423238
AABR07043428.1	-0.0330159	-0.326019	-0.293003
AABR07043429.1	0.320568	0.382638	0.0620701
AABR07043429.2	0.0560116	-0.0884439	-0.144456
AABR07043445.1	0.0976848	-0.888572	-0.986257
AABR07043449.1	-0.0931593	-0.0807326	0.0124268
AABR07043453.1	0.68317	0.109894	-0.573275
AABR07043456.1	0.964109	0.593456	-0.370654
AABR07043510.1	-0.0908938	-0.0835956	0.00729825
AABR07043514.1	-0.72719	0.0542591	0.781449
AABR07043523.1	-0.245955	0.0617597	0.307715
AABR07043525.1	-0.395539	0.0642851	0.459824
AABR07043557.1	0.950632	0.623593	-0.327039
AABR07043564.1	0.122438	0.0500538	-0.0723847
AABR07043601.1	-1.01367	0.300745	1.31442
AABR07043654.1	0.0887603	-0.109472	-0.198233
AABR07043701.1	1.0963	1.4461	0.349797
AABR07043711.1	0.410064	0.759287	0.349223
AABR07043711.2	1.63172	0.935408	-0.696309
AABR07043720.1	-0.138149	-0.295924	-0.157775
AABR07043748.1	-0.143489	0.15697	0.300459
AABR07043748.2	-0.020187	-0.162914	-0.142727
AABR07043772.1	0.184501	0.794023	0.609522
AABR07043816.1	-0.24972	-0.0294823	0.220238
AABR07043823.1	0.228348	0.151149	-0.0771987
AABR07043823.2	-0.0479371	-0.345345	-0.297408
AABR07043883.1	0.00953245	0.898204	0.888672
AABR07043892.1	-0.226511	-0.220449	0.00606227
AABR07043897.1	-0.0270179	0.420056	0.447074
AABR07043951.1	-0.100402	-0.151504	-0.0511023
AABR07044001.4	0.638684	0.550891	-0.0877935
AABR07044011.1	-0.252728	-0.100254	0.152474
AABR07044049.1	0.237171	-0.319088	-0.556259
AABR07044079.1	0	0	0
AABR07044080.2	-0.25141	-0.282935	-0.031524
AABR07044081.1	-0.497647	0.884758	1.3824
AABR07044081.2	1.20864	0.489174	-0.719462
AABR07044139.1	-1.26235	0.0852147	1.34756
AABR07044273.1	0.278053	0.210985	-0.0670681
AABR07044302.1	-0.834851	0.395558	1.23041
AABR07044308.1	0.282047	-0.280615	-0.562662
AABR07044308.2	-0.40396	-0.570687	-0.166727
AABR07044322.1	0.0567938	0.854055	0.797261
AABR07044359.1	0.0568708	-0.107681	-0.164552
AABR07044361.1	0.58601	0	-0.58601
AABR07044362.1	0.981975	-0.107004	-1.08898
AABR07044362.2	-0.385686	0.253508	0.639194
AABR07044362.3	0.453535	0.433624	-0.0199114
AABR07044362.4	-0.149323	0.00340674	0.152729
AABR07044362.5	-0.110308	-0.0401768	0.0701308
AABR07044362.6	0.633979	-0.605724	-1.2397
AABR07044362.7	1.36205	-0.0732753	-1.43532
AABR07044364.1	0.986122	-0.0851957	-1.07132
AABR07044366.1	0.105288	-0.500597	-0.605885
AABR07044375.1	-0.442059	0.0405222	0.482581
AABR07044375.2	0.425414	0.787134	0.36172
AABR07044383.1	0.0503773	0.636921	0.586544
AABR07044388.1	-0.176475	-0.117271	0.0592039
AABR07044388.2	0.277882	0.193016	-0.0848665
AABR07044388.3	0.292459	0.597269	0.30481
AABR07044389.1	-0.239684	-0.0446524	0.195032
AABR07044404.1	-0.455202	1.09243	1.54763
AABR07044408.1	-1.49769	-0.788443	0.709244
AABR07044408.2	0.559531	0.564287	0.00475539
AABR07044408.3	-0.210357	-0.104887	0.10547
AABR07044412.1	0.231144	0.09448	-0.136664
AABR07044414.1	0.14484	-0.202418	-0.347258
AABR07044415.1	-0.207358	0.36233	0.569688
AABR07044416.2	0	0	0
AABR07044420.1	-0.446983	-0.115263	0.33172
AABR07044420.2	0.453519	0.331589	-0.12193
AABR07044421.1	0.34102	-0.0588639	-0.399884
AABR07044429.1	-0.136011	0.22223	0.35824
AABR07044441.1	-0.425353	0.0113434	0.436697
AABR07044442.1	0.223169	0.301354	0.0781846
AABR07044473.1	0	0	0
AABR07044509.1	0.0626312	-0.0669745	-0.129606
AABR07044562.1	-0.304425	0.47084	0.775265
AABR07044569.1	-0.95597	-0.0248773	0.931093
AABR07044570.1	0.065334	0.255306	0.189972
AABR07044570.2	1.09312	-0.589271	-1.68239
AABR07044593.1	1.41732	0.909737	-0.507587
AABR07044596.1	-0.202839	1.20036	1.4032
AABR07044631.1	-0.227332	-0.458359	-0.231028
AABR07044635.1	0.764602	0.158095	-0.606507
AABR07044668.1	-0.264662	0.304586	0.569247
AABR07044711.1	-0.320061	-0.289044	0.0310171
AABR07044759.1	0.593248	0.953691	0.360443
AABR07044794.1	0.102279	0.308446	0.206166
AABR07044796.1	-1.22977	-0.0658096	1.16396
AABR07044824.1	0.16774	0.414443	0.246703
AABR07044836.1	0.428359	0.718391	0.290032
AABR07044900.1	-0.229904	-0.344671	-0.114767
AABR07044914.1	0.539564	-0.258964	-0.798529
AABR07044925.1	0.220206	0.17803	-0.0421762
AABR07044933.1	0.448052	0.758974	0.310922
AABR07044940.1	0.713835	0.826322	0.112487
AABR07044952.1	-0.369915	-0.977468	-0.607553
AABR07044959.1	-0.271196	-0.227276	0.04392
AABR07044962.1	-0.692669	0.240837	0.933505
AABR07044980.1	1.08366	0.843266	-0.240396
AABR07044988.3	0.00442251	1.07775	1.07333
AABR07045032.1	0.0613797	0.0757642	0.0143845
AABR07045058.1	0.202579	0.37099	0.168412
AABR07045071.1	-1.31528	-0.741348	0.573933
AABR07045086.1	0.353735	0.595905	0.24217
AABR07045321.1	0.372285	0.267736	-0.104549
AABR07045322.1	-0.656495	-1.96646	-1.30997
AABR07045350.1	0.0915134	0.375029	0.283516
AABR07045373.1	-0.627685	0.0356446	0.66333
AABR07045405.1	0.0811925	0.100999	0.0198068
AABR07045427.1	0.533645	0.195856	-0.337789
AABR07045431.1	0.227041	-0.223161	-0.450202
AABR07045462.1	-0.88839	-0.321035	0.567355
AABR07045485.1	0.377644	0.608542	0.230898
AABR07045535.1	0.58601	0	-0.58601
AABR07045621.1	-0.244131	-0.261104	-0.0169737
AABR07045632.1	0.581288	0.325799	-0.255489
AABR07045680.1	-0.140675	-0.187551	-0.0468761
AABR07045684.1	0.109581	0.214234	0.104653
AABR07046136.1	0.238038	0.35481	0.116772
AABR07046628.1	0.165201	0.0288477	-0.136353
AABR07046635.1	-0.573942	0.295197	0.869138
AABR07046707.1	0.0825289	0.168363	0.0858345
AABR07046727.1	0.27203	0.494907	0.222876
AABR07046778.1	0.810824	0.59895	-0.211874
AABR07046866.1	-0.00397638	-0.48788	-0.483903
AABR07046961.1	1.4825	1.16991	-0.312592
AABR07047011.1	-0.0666928	0.127467	0.194159
AABR07047044.1	0.469866	-0.0857564	-0.555622
AABR07047089.1	0.229876	0.0930942	-0.136782
AABR07047189.1	0.450948	0.293108	-0.157839
AABR07047219.1	0.0168525	-0.352478	-0.369331
AABR07047221.1	0.463858	0	-0.463858
AABR07047232.1	0.23982	0.141849	-0.0979705
AABR07047256.1	-1.12459	-0.672869	0.451725
AABR07047262.1	-0.59932	0.133956	0.733276
AABR07047594.1	0.272987	0.214513	-0.0584741
AABR07047598.1	-0.500246	1.16381	1.66406
AABR07047694.1	0.0740139	-0.0757863	-0.1498
AABR07047789.1	0.122496	0.227908	0.105412
AABR07047823.1	0.197138	1.23485	1.03771
AABR07047835.1	-0.293292	0.108434	0.401726
AABR07047844.1	-0.233517	0.910869	1.14439
AABR07047872.1	0.0634124	-0.173979	-0.237392
AABR07048012.1	0	0	0
AABR07048013.1	0.0127824	-0.23771	-0.250492
AABR07048031.1	-0.247785	-0.371224	-0.12344
AABR07048040.1	-0.576464	-0.0832854	0.493179
AABR07048080.1	-0.269668	-0.722184	-0.452516
AABR07048139.1	-0.0224929	-1.27957	-1.25708
AABR07048211.1	-0.280917	-0.0964296	0.184487
AABR07048308.1	0.238573	-0.0938559	-0.332429
AABR07048308.2	0.132331	1.72839	1.59606
AABR07048397.1	-0.443118	-0.297977	0.145141
AABR07048419.2	-0.0252349	0.42996	0.455195
AABR07048420.2	-0.439944	-0.439944	0
AABR07048420.5	-1.47428	-0.661044	0.813238
AABR07048420.6	-0.169281	0.104106	0.273386
AABR07048421.1	0.830253	0.858439	0.0281864
AABR07048427.3	0	0	0
AABR07048453.1	0.107925	-0.387697	-0.495622
AABR07048463.2	-0.109661	0.0216323	0.131293
AABR07048469.2	0.0572957	0.40852	0.351224
AABR07048473.1	0.894364	0.205936	-0.688428
AABR07048474.1	0.703921	0.560884	-0.143038
AABR07048487.1	-0.258735	-0.0152643	0.243471
AABR07048624.1	-0.433842	0.734632	1.16847
AABR07048637.1	-0.266993	-0.409602	-0.142609
AABR07048653.1	0.124554	-0.0732016	-0.197756
AABR07048698.1	-0.127406	0.352731	0.480137
AABR07048878.1	0.119779	-0.274536	-0.394314
AABR07048957.1	0.391187	0.106714	-0.284473
AABR07048966.1	-1.37504	0.182989	1.55803
AABR07048992.1	0.122414	0.0977255	-0.024688
AABR07049038.1	0.294282	0.286385	-0.00789722
AABR07049043.1	-0.910914	-0.163522	0.747391
AABR07049048.1	1.16331	0.363126	-0.800183
AABR07049060.1	0.3988	0.25764	-0.14116
AABR07049064.1	0.0367913	0.386363	0.349572
AABR07049085.1	-0.0938482	0.334326	0.428174
AABR07049119.1	-0.895222	-0.219113	0.67611
AABR07049149.1	0.282898	0.0497393	-0.233159
AABR07049223.1	0.59119	0.7555	0.16431
AABR07049320.1	-0.394547	-0.717976	-0.323429
AABR07049353.1	-0.591307	0.158125	0.749432
AABR07049389.1	0.0660479	0.964681	0.898633
AABR07049499.1	0.510212	1.1752	0.664983
AABR07049516.1	0.125816	-0.511964	-0.63778
AABR07049524.1	-0.0187644	0.75878	0.777545
AABR07049554.2	-0.292234	-0.153448	0.138786
AABR07049574.1	0.872156	0.516819	-0.355337
AABR07049578.1	-0.258735	0.363727	0.622462
AABR07049626.1	0.00502448	0.107633	0.102609
AABR07049695.1	0.227077	1.18029	0.95321
AABR07049695.3	0.511143	0.252537	-0.258606
AABR07049695.4	0.91623	0	-0.91623
AABR07049722.1	0	0	0
AABR07049755.1	-0.0323278	-0.0388069	-0.00647905
AABR07049773.2	-0.098734	-0.407711	-0.308977
AABR07049773.3	0.437529	0.1477	-0.28983
AABR07049776.1	0	0	0
AABR07049783.1	0	0	0
AABR07049783.2	0.222842	0.212122	-0.0107195
AABR07049790.1	-0.307711	-0.121793	0.185918
AABR07049792.1	-0.975177	-0.899472	0.0757052
AABR07049799.1	0.0874114	0.0470181	-0.0403934
AABR07049821.1	-0.0500261	-0.356883	-0.306857
AABR07049821.2	-0.245151	-0.152847	0.0923044
AABR07049862.1	-0.168337	-0.700202	-0.531865
AABR07049862.2	1.01166	0.367669	-0.643996
AABR07049886.2	0.22924	-0.46532	-0.69456
AABR07049892.1	-0.669007	0.204217	0.873223
AABR07049918.1	-0.322181	0.161084	0.483264
AABR07049948.1	1.8644	1.07033	-0.794073
AABR07049994.1	-0.191387	-0.242933	-0.0515462
AABR07050134.1	0.260127	0.837489	0.577362
AABR07050135.1	0	0	0
AABR07050176.1	0.00708012	1.35275	1.34567
AABR07050222.1	0.183927	-0.029417	-0.213344
AABR07050265.1	0.16904	0.136944	-0.0320961
AABR07050283.1	-0.581363	0.0104121	0.591775
AABR07050283.2	-0.588038	0.330414	0.918452
AABR07050288.1	-0.339441	0.252252	0.591693
AABR07050298.1	1.22303	0.935802	-0.287225
AABR07050321.2	0.146611	0.173902	0.0272905
AABR07050391.1	0.124617	-0.207155	-0.331772
AABR07050391.2	-0.0896576	-0.247802	-0.158145
AABR07050399.2	-0.638769	-0.608219	0.03055
AABR07050415.1	1.17036	0	-1.17036
AABR07050423.1	-0.290598	0.520276	0.810874
AABR07050449.1	0.0749716	0.404804	0.329833
AABR07050484.1	-0.400298	-0.346046	0.0542526
AABR07050545.1	-0.145079	-0.178355	-0.0332755
AABR07050646.1	0.169787	-0.279777	-0.449564
AABR07050652.1	1.21464	1.24115	0.0265063
AABR07050701.1	-0.314558	-0.22406	0.0904981
AABR07050879.1	-0.0131126	-0.390401	-0.377288
AABR07050914.1	0.0107094	0.103233	0.0925232
AABR07051069.1	0.310298	-0.0560264	-0.366324
AABR07051177.1	0.505169	-0.259818	-0.764987
AABR07051190.1	0.020512	0.151573	0.131061
AABR07051238.1	0.26469	0	-0.26469
AABR07051240.1	0.863605	0.247	-0.616605
AABR07051251.1	0.503681	0.953645	0.449964
AABR07051266.1	0	0.217676	0.217676
AABR07051308.1	0.576596	0.813581	0.236986
AABR07051310.1	0.704525	0.146924	-0.557601
AABR07051312.1	0	0	0
AABR07051326.1	0.294927	-0.0138078	-0.308735
AABR07051353.1	0.423225	0.627005	0.20378
AABR07051376.1	0.215557	0.164667	-0.0508903
AABR07051376.2	-0.67898	-0.561199	0.117781
AABR07051395.1	0.018256	-0.22879	-0.247046
AABR07051399.1	0.60577	0.0668484	-0.538922
AABR07051426.1	0.811249	0	-0.811249
AABR07051431.1	-1.32527	-0.400314	0.924958
AABR07051445.1	-0.240789	-0.246773	-0.00598345
AABR07051450.1	-0.122304	-0.0394401	0.0828636
AABR07051485.1	0.0750239	-0.0711202	-0.146144
AABR07051501.1	0.710038	0.382594	-0.327444
AABR07051515.1	0.529653	-0.072656	-0.602309
AABR07051518.1	-0.131653	-0.0186157	0.113037
AABR07051787.1	-0.105548	-0.334946	-0.229398
AABR07051791.1	0.0334047	-0.370455	-0.403859
AABR07051808.1	0.663269	1.09353	0.430263
AABR07051831.1	-0.00464236	-0.00446565	0.00017671
AABR07051878.1	0.290932	0.0578004	-0.233132
AABR07051879.1	0.112557	0.224312	0.111755
AABR07051882.1	-0.237278	0.0894539	0.326732
AABR07051882.2	-0.177726	0.117927	0.295652
AABR07051892.1	0.0566615	0.368599	0.311937
AABR07051947.1	0.00558616	0.194994	0.189407
AABR07051952.1	-0.251113	-0.0240467	0.227067
AABR07052084.1	0.991236	1.15877	0.167535
AABR07052085.1	0.648529	0.338364	-0.310166
AABR07052085.2	-0.744831	-1.53441	-0.789582
AABR07052247.1	0.77324	1.89548	1.12224
AABR07052327.1	1.59364	0.540817	-1.05283
AABR07052430.1	-0.180944	-0.363141	-0.182196
AABR07052441.1	0.0770315	0.26562	0.188589
AABR07052458.1	0.131577	0.223615	0.0920378
AABR07052486.1	-0.102846	-0.287452	-0.184606
AABR07052500.1	-0.119032	0.110344	0.229376
AABR07052502.1	-0.0212164	-0.159031	-0.137815
AABR07052504.1	0.0805413	0.437966	0.357425
AABR07052519.1	0.181691	-0.260559	-0.44225
AABR07052523.1	-0.0501123	0.0633083	0.113421
AABR07052529.1	-0.336556	-0.239982	0.0965742
AABR07052585.2	-0.410552	-1.10432	-0.693768
AABR07052587.1	-0.107697	-0.329443	-0.221745
AABR07052588.1	0.225054	0.52769	0.302636
AABR07052611.2	-0.347163	-1.25618	-0.909014
AABR07052613.1	0.00285269	-0.34777	-0.350623
AABR07052664.1	-0.363558	0.0321047	0.395663
AABR07052730.2	0.230681	-0.28718	-0.517861
AABR07052894.1	-0.586141	0.271363	0.857504
AABR07052897.1	0.654523	0.616958	-0.0375652
AABR07052897.2	-0.430122	-0.410117	0.020005
AABR07052897.3	0.261791	0.291821	0.0300295
AABR07052953.1	0.299608	0.159717	-0.139892
AABR07053065.1	-0.151207	0.45858	0.609787
AABR07053134.1	0.338127	0.60265	0.264523
AABR07053136.1	0.283727	-0.0788699	-0.362597
AABR07053152.1	0.23383	0.668689	0.434859
AABR07053166.1	0.669706	-0.172234	-0.84194
AABR07053169.1	0.167135	-0.726599	-0.893734
AABR07053185.1	0.0550842	0.0327391	-0.0223451
AABR07053188.1	-0.270381	-0.356615	-0.0862341
AABR07053283.1	2.08482	1.78086	-0.303959
AABR07053470.1	-0.77683	-1.06883	-0.291998
AABR07053471.1	1.1346	0.301076	-0.833522
AABR07053472.1	0.0418484	0.158213	0.116364
AABR07053483.2	-0.729658	-0.368636	0.361022
AABR07053500.1	0.427727	0.276072	-0.151654
AABR07053509.2	0.035209	0.19744	0.162231
AABR07053516.1	0.00859489	0.135155	0.12656
AABR07053516.2	0.543484	0.236364	-0.30712
AABR07053518.1	0.217591	-0.178901	-0.396492
AABR07053580.1	0.293481	0.168202	-0.125279
AABR07053635.1	-0.228685	-0.478048	-0.249363
AABR07053669.1	-0.639598	0.215625	0.855223
AABR07053681.1	-0.0213848	0.205838	0.227223
AABR07053687.1	-0.118505	-0.113428	0.00507695
AABR07053707.1	-0.215793	-0.191509	0.0242838
AABR07053710.1	0.470691	0.0146191	-0.456072
AABR07053710.2	-0.85306	-0.347751	0.505309
AABR07053716.1	0.0701627	0.401484	0.331321
AABR07053734.2	-0.26857	-0.469544	-0.200974
AABR07053736.1	-0.333635	-0.365511	-0.0318762
AABR07053741.1	0.279163	0.103696	-0.175468
AABR07053749.1	-0.360921	-0.364566	-0.00364551
AABR07053749.2	-0.0834975	-0.153466	-0.0699684
AABR07053771.1	1.07126	0.650082	-0.421178
AABR07053837.1	-0.638015	-0.716583	-0.0785673
AABR07053879.1	-0.0407067	-0.275464	-0.234758
AABR07054000.1	-0.122164	-0.0108663	0.111298
AABR07054045.1	-0.178687	-0.113501	0.0651867
AABR07054096.1	-0.486159	-0.0476324	0.438527
AABR07054189.1	-0.188507	-0.153403	0.0351038
AABR07054247.1	-0.289428	0.917536	1.20696
AABR07054262.1	0.0480093	-0.0234596	-0.0714689
AABR07054264.1	0.177784	0.270592	0.092808
AABR07054266.1	0.0304031	-0.170591	-0.200994
AABR07054286.1	0.351235	1.31044	0.959204
AABR07054319.1	0.00157766	-0.0701574	-0.071735
AABR07054355.1	0.250492	0.417082	0.16659
AABR07054358.1	0	0	0
AABR07054361.1	-0.395688	-0.0286903	0.366998
AABR07054362.1	-0.63141	-0.351685	0.279725
AABR07054367.1	0.152162	-0.0453276	-0.19749
AABR07054368.1	-0.061785	-0.267102	-0.205317
AABR07054370.1	-0.0184898	-0.0675905	-0.0491006
AABR07054397.1	0.00953245	-0.239831	-0.249363
AABR07054400.1	0.164798	0.278658	0.113861
AABR07054460.4	-0.29151	-0.156771	0.134739
AABR07054469.1	-0.0785355	-0.248516	-0.169981
AABR07054490.1	-0.800732	0.0384886	0.839221
AABR07054554.1	-0.17665	0.116298	0.292948
AABR07054565.1	-0.639104	-0.478439	0.160665
AABR07054578.1	0.112841	0.329858	0.217017
AABR07054614.1	-0.0658064	0.0260068	0.0918132
AABR07054639.1	0.11072	0.0867602	-0.0239601
AABR07054723.1	0.976332	0.429197	-0.547135
AABR07054752.1	-0.692006	-0.0021821	0.689824
AABR07054753.1	-0.0995555	0.165767	0.265322
AABR07054850.1	0.200235	0.0913321	-0.108903
AABR07054979.1	-0.171021	-0.290701	-0.11968
AABR07054983.1	-1.12636	-0.371528	0.754834
AABR07055146.1	0.115575	-0.0578759	-0.17345
AABR07055154.1	-0.265942	-0.0988499	0.167092
AABR07055162.1	-1.01433	-1.00603	0.00830405
AABR07055191.1	0.360606	0.160354	-0.200252
AABR07055280.1	0.275837	1.07708	0.801246
AABR07055288.1	0.261478	0.312376	0.0508974
AABR07055413.1	-0.0755808	0.0657083	0.141289
AABR07055446.1	0	0	0
AABR07055492.1	-0.0113676	-0.0576474	-0.0462799
AABR07055527.1	-0.0906173	0.0374874	0.128105
AABR07055776.1	0.224428	0.289788	0.0653594
AABR07055788.1	-0.0950827	-0.174473	-0.0793906
AABR07055789.1	-0.623687	-0.863569	-0.239882
AABR07055792.1	-0.230913	-0.230913	0
AABR07055801.1	0.126792	0.258253	0.131462
AABR07055805.1	0.0131466	-0.400604	-0.41375
AABR07055826.1	-2.02939	-2.8437	-0.814305
AABR07055827.1	1.55244	1.02708	-0.525363
AABR07055834.1	-0.182438	0.265038	0.447476
AABR07055866.1	0	0	0
AABR07055875.1	0.921886	0.335968	-0.585918
AABR07055878.1	0.385124	-0.177494	-0.562618
AABR07055917.1	-0.12875	0.0175279	0.146278
AABR07055919.1	-0.279453	0.0673895	0.346842
AABR07055919.2	0.320272	0.0264117	-0.293861
AABR07055943.1	0.193662	0.313232	0.119571
AABR07056013.1	0.0286744	-0.137281	-0.165955
AABR07056103.1	-0.460341	-0.173042	0.287299
AABR07056118.1	-0.105886	-0.216727	-0.11084
AABR07056131.1	-0.638954	-0.198543	0.440411
AABR07056156.1	-0.115716	-0.327022	-0.211306
AABR07056183.1	-0.20891	0.00847431	0.217385
AABR07056200.1	0.134592	-0.44093	-0.575522
AABR07056330.1	0.16758	0.470486	0.302906
AABR07056464.1	-0.790192	0.324492	1.11468
AABR07056465.1	-2.15975	-1.13347	1.02627
AABR07056470.1	-0.480231	0.0434324	0.523663
AABR07056503.1	0.265469	-0.512322	-0.777791
AABR07056515.1	-0.520299	-0.21314	0.307159
AABR07056517.1	-1.23779	-0.911134	0.326658
AABR07056576.1	0.248103	-0.129191	-0.377295
AABR07056633.1	-0.482892	0.0207541	0.503646
AABR07056636.1	-0.165282	-0.0830312	0.0822505
AABR07056678.1	-0.094011	1.06061	1.15462
AABR07056680.1	0.461604	0.0618192	-0.399785
AABR07056683.1	-0.486535	-0.00316164	0.483373
AABR07056686.1	-0.0884599	-0.319918	-0.231458
AABR07056767.1	0.728524	0.193584	-0.53494
AABR07056817.1	0.484336	0.643384	0.159049
AABR07056845.1	-0.108731	-0.443694	-0.334962
AABR07056858.1	-0.0637367	-1.27416	-1.21042
AABR07056953.1	0.158515	0.255655	0.0971404
AABR07057108.1	0.445407	1.93742	1.49201
AABR07057150.1	-0.00409012	-0.39645	-0.39236
AABR07057190.1	-0.261609	-0.367712	-0.106103
AABR07057196.1	-0.0689687	0.0238865	0.0928552
AABR07057231.1	0	0	0
AABR07057233.2	0.324502	0.609774	0.285271
AABR07057247.1	-0.228187	0.658179	0.886366
AABR07057250.1	0.474206	1.17574	0.70153
AABR07057325.1	0.041063	1.39656	1.35549
AABR07057421.5	0.842292	0.476053	-0.366239
AABR07057421.6	0.617317	-0.254337	-0.871654
AABR07057423.1	-0.237425	-0.152917	0.0845083
AABR07057460.1	-1.05681	-0.204617	0.852192
AABR07057491.1	0.394613	0.591617	0.197004
AABR07057495.1	-0.240285	0.11548	0.355765
AABR07057510.1	0.158959	-0.161603	-0.320562
AABR07057586.1	-0.0113255	-0.501489	-0.490164
AABR07057675.1	0.357983	0.431051	0.0730673
AABR07057678.1	0.246997	0.429144	0.182147
AABR07057683.1	-0.288479	-1.58658	-1.2981
AABR07057765.1	0.00914621	0.156382	0.147236
AABR07057844.2	1.60016	0.804072	-0.796085
AABR07057946.1	0.395132	0.954907	0.559775
AABR07057997.1	0.264392	-0.65106	-0.915451
AABR07058017.1	0.307713	-0.205656	-0.513369
AABR07058017.2	-0.0162405	0.290816	0.307056
AABR07058091.2	1.32092	0.912468	-0.408451
AABR07058102.1	0.442698	0.921162	0.478464
AABR07058124.4	0.252385	-0.0441677	-0.296553
AABR07058158.1	0.297622	0.0588125	-0.23881
AABR07058170.1	0.702597	0.764665	0.0620681
AABR07058174.1	-0.611454	-0.714708	-0.103254
AABR07058192.1	-0.551212	-1.16885	-0.617635
AABR07058253.1	0	0	0
AABR07058287.1	0.105221	0.246959	0.141738
AABR07058360.1	-0.0556042	-0.203928	-0.148323
AABR07058410.1	1.0287	0.539166	-0.489537
AABR07058412.1	0.205086	0.388846	0.18376
AABR07058420.1	-0.0732718	-0.524753	-0.451481
AABR07058422.1	-0.0847071	-0.0135716	0.0711355
AABR07058423.4	0.0330584	0.440464	0.407406
AABR07058450.1	-0.246494	-0.308621	-0.0621266
AABR07058464.1	-0.42651	-0.004909	0.421601
AABR07058476.1	0.0870704	-0.133413	-0.220484
AABR07058498.1	-0.255207	0.0958842	0.351091
AABR07058511.2	0.258814	0.241933	-0.0168816
AABR07058514.2	0.512163	-0.57077	-1.08293
AABR07058519.1	-0.172528	-0.176434	-0.00390569
AABR07058539.1	0.0827476	0.282305	0.199558
AABR07058578.1	-0.0725074	-0.121839	-0.0493313
AABR07058615.1	0.0744386	-0.0541127	-0.128551
AABR07058656.1	0.582366	0.678622	0.0962564
AABR07058658.1	-0.0817164	-0.058013	0.0237034
AABR07058699.1	0.629544	0.013857	-0.615687
AABR07058699.2	0.123474	0.201373	0.0778986
AABR07058723.1	1.25019	0.795225	-0.454964
AABR07058724.1	0.52848	-0.500549	-1.02903
AABR07058745.1	0	0	0
AABR07058795.1	0.395722	0.0280215	-0.367701
AABR07058816.1	-0.640387	0.520513	1.1609
AABR07058831.1	-0.138742	-0.08583	0.0529119
AABR07058838.1	0.125947	0.215455	0.0895083
AABR07058884.1	-0.461316	0.410072	0.871389
AABR07058884.2	0.343414	0.500081	0.156667
AABR07058886.1	0.166647	0.169529	0.00288188
AABR07058914.1	-0.374877	-0.129595	0.245282
AABR07058934.1	0.0985464	-0.221739	-0.320286
AABR07058936.1	1.07815	1.49004	0.41189
AABR07058985.1	0.413218	0.317966	-0.0952515
AABR07058985.2	0.0758218	0.106123	0.0303014
AABR07059002.1	0.407353	-0.155981	-0.563334
AABR07059004.1	1.00001	0.908263	-0.0917514
AABR07059009.1	-0.225333	-0.315111	-0.0897778
AABR07059024.1	0.903406	1.19598	0.292575
AABR07059041.1	-0.0102957	0.0676632	0.0779589
AABR07059072.1	0.0290468	-0.0888068	-0.117854
AABR07059142.1	-0.369578	0.0209627	0.390541
AABR07059159.1	0.221791	0.0631333	-0.158657
AABR07059168.2	0.402721	0.383766	-0.0189547
AABR07059171.1	0.0233521	0.195674	0.172322
AABR07059198.1	-0.425386	0.0739157	0.499302
AABR07059232.1	0.126615	0.437539	0.310923
AABR07059258.1	-0.161021	0.0752007	0.236222
AABR07059380.1	0.136316	0.108123	-0.0281926
AABR07059527.1	-0.635155	-0.0862175	0.548937
AABR07059563.1	0.545936	-0.0961667	-0.642102
AABR07059632.3	-0.100784	0.0890038	0.189787
AABR07059663.1	0.352391	0.114781	-0.23761
AABR07059675.1	1.3022	0.650229	-0.651973
AABR07059679.1	-0.142042	-0.585968	-0.443927
AABR07059679.2	0.0837938	-0.186663	-0.270457
AABR07059807.1	0.786269	0.553935	-0.232334
AABR07059891.1	0.0235043	0.0495519	0.0260476
AABR07059925.1	-0.548594	-0.178093	0.3705
AABR07060133.1	0.196682	0.100043	-0.0966393
AABR07060145.1	-0.538387	0.6404	1.17879
AABR07060151.1	1.3831	0.636335	-0.746768
AABR07060165.1	-0.554614	-0.382842	0.171773
AABR07060190.1	-0.445418	0.545119	0.990537
AABR07060291.1	-0.33413	-0.718512	-0.384382
AABR07060293.1	-0.41346	-0.281174	0.132286
AABR07060318.1	0.268787	-0.247466	-0.516253
AABR07060341.1	-0.807311	-0.328369	0.478941
AABR07060341.2	0.226025	0.639928	0.413903
AABR07060341.3	-0.0924713	-0.401629	-0.309157
AABR07060408.1	0	0	0
AABR07060487.1	0.209648	0.218732	0.00908391
AABR07060519.1	-0.0775484	-0.382626	-0.305078
AABR07060560.2	-0.859055	-1.7338	-0.874747
AABR07060593.1	-0.142318	0.0723938	0.214712
AABR07060610.1	-0.0736524	-0.154699	-0.0810461
AABR07060678.1	0.584112	0.166103	-0.418009
AABR07060769.1	0	0	0
AABR07060778.1	-0.108156	-0.445943	-0.337787
AABR07060833.1	0.0277246	-0.342804	-0.370529
AABR07060862.1	0.159143	-0.0155793	-0.174723
AABR07060872.1	0.655328	0.356981	-0.298347
AABR07061178.1	0.104475	0.187142	0.0826666
AABR07061254.1	0.119783	0.519456	0.399673
AABR07061261.2	-0.515541	-0.561945	-0.0464038
AABR07061328.1	-0.209725	0.355014	0.564739
AABR07061333.2	-0.588821	-0.348103	0.240719
AABR07061378.1	-0.418575	-0.161884	0.256691
AABR07061382.2	-0.115304	0.144132	0.259435
AABR07061383.1	0.192993	-0.278531	-0.471524
AABR07061385.2	-0.995721	-0.746722	0.248999
AABR07061573.1	-0.315397	-0.655135	-0.339738
AABR07061614.2	-0.249266	-0.111284	0.137983
AABR07061755.1	-0.0294305	0.287153	0.316583
AABR07061825.1	-0.0354654	0.121161	0.156627
AABR07061825.2	-0.200973	-0.382587	-0.181615
AABR07061834.1	1.02067	0.602556	-0.418109
AABR07061839.1	0.474302	0.567689	0.0933867
AABR07061842.1	-0.0481569	-0.0673761	-0.0192192
AABR07061902.1	0.18872	0.235169	0.046449
AABR07061902.2	-0.869913	-0.799691	0.0702217
AABR07062033.1	0.308835	0.171147	-0.137688
AABR07062061.1	-0.308977	0.0287758	0.337753
AABR07062068.1	-1.55168	0.407939	1.95962
AABR07062069.2	-0.519347	-0.195812	0.323535
AABR07062138.1	0.264961	0.44701	0.182049
AABR07062154.1	0.0868746	0.257169	0.170295
AABR07062344.2	-0.0755341	-0.0949625	-0.0194284
AABR07062466.1	-0.601031	-0.590137	0.010894
AABR07062512.1	0.355198	0.0114788	-0.343719
AABR07062535.1	-0.83847	-0.620794	0.217676
AABR07062570.1	0.226369	0.3598	0.133432
AABR07062583.1	0.286361	0.312112	0.025751
AABR07062694.1	0.173487	0.231687	0.0582001
AABR07062753.1	-0.0288545	0.176717	0.205571
AABR07062766.1	-0.0948988	-0.131146	-0.0362469
AABR07062799.2	0.163997	0.375306	0.211309
AABR07062800.1	0.748679	1.0792	0.330517
AABR07063082.1	-0.910975	-0.49004	0.420935
AABR07063274.1	0.194588	-1.52277	-1.71736
AABR07063279.1	-0.102574	-0.137958	-0.0353839
AABR07063281.1	-0.00360177	0.03267	0.0362718
AABR07063282.1	0.579397	1.2067	0.627301
AABR07063346.1	0.363724	0.843256	0.479533
AABR07063425.1	0	0	0
AABR07063425.2	0	0	0
AABR07063459.1	0.158545	0.275343	0.116798
AABR07063462.1	0	0	0
AABR07063613.1	-0.883943	-2.86654	-1.9826
AABR07063682.1	-0.203004	-0.244792	-0.0417874
AABR07063703.1	-0.442422	0.331568	0.77399
AABR07063724.1	0.0133144	0.560651	0.547336
AABR07063746.1	-0.259125	-0.340959	-0.0818337
AABR07063811.1	-0.0822288	0.860342	0.94257
AABR07063829.2	0.0940756	0.395803	0.301728
AABR07063855.1	0.0999935	0.182445	0.0824514
AABR07063873.1	-0.66838	-0.211808	0.456572
AABR07063901.2	-0.778277	-0.619145	0.159132
AABR07064000.1	-0.490047	-0.0217236	0.468323
AABR07064011.1	-0.551646	-0.851894	-0.300248
AABR07064061.1	0.137475	0.164437	0.0269614
AABR07064099.1	-0.290513	-0.183578	0.106935
AABR07064111.1	0.228514	0.222953	-0.00556151
AABR07064257.1	0.124911	0.251889	0.126978
AABR07064304.1	-0.3537	-0.295882	0.0578185
AABR07064305.1	-0.309217	0.069598	0.378815
AABR07064349.1	0.0840577	0.440296	0.356239
AABR07064373.1	-0.61184	-1.10514	-0.493297
AABR07064386.1	0.130025	0.188807	0.0587817
AABR07064502.1	-0.239831	0.321053	0.560884
AABR07064503.1	-0.688217	0.343725	1.03194
AABR07064613.1	0.108114	0.128371	0.0202567
AABR07064702.1	-0.0194383	-0.285376	-0.265937
AABR07064711.1	-0.700757	-0.584642	0.116115
AABR07064716.1	0.0741439	-0.112279	-0.186423
AABR07064719.1	-0.0102386	-0.0215629	-0.0113242
AABR07064724.3	-0.674269	-0.123926	0.550344
AABR07064804.1	0.140146	0.118867	-0.0212787
AABR07064810.1	0.235559	-0.391613	-0.627172
AABR07064840.1	0.023108	0.25899	0.235882
AABR07064867.2	-0.371727	0.345065	0.716792
AABR07064873.1	0.0303848	-0.0950904	-0.125475
AABR07064980.1	-0.000514887	-0.0385146	-0.0379997
AABR07064992.1	0.0216483	-0.0271962	-0.0488445
AABR07065010.1	0.127815	-0.155014	-0.282829
AABR07065031.1	0.176821	0.837132	0.66031
AABR07065049.2	-0.0653116	-1.56861	-1.5033
AABR07065078.1	-0.161705	-0.171613	-0.00990828
AABR07065091.1	-0.667331	-0.545086	0.122246
AABR07065113.1	-0.0587224	-0.141038	-0.0823161
AABR07065127.1	-0.0552022	1.78751	1.84272
AABR07065139.1	0.558423	0.152777	-0.405646
AABR07065173.1	0.767683	0.174663	-0.59302
AABR07065364.1	0.860578	0.439212	-0.421367
AABR07065387.1	-1.3633	-0.289879	1.07342
AABR07065406.1	-0.01089	-0.132709	-0.121819
AABR07065406.2	0.488263	0	-0.488263
AABR07065420.1	0.163483	0.297878	0.134395
AABR07065438.1	-0.256029	-0.322084	-0.0660551
AABR07065448.1	0.180271	-0.0613758	-0.241647
AABR07065498.1	0.157891	0.076153	-0.0817376
AABR07065530.1	0.195756	0.452919	0.257162
AABR07065531.1	0.0773627	0.152186	0.0748235
AABR07065531.2	-1.38533	-0.661615	0.723719
AABR07065531.3	0.115728	-0.373529	-0.489257
AABR07065531.4	-0.23771	-0.23771	0
AABR07065531.5	-0.0481931	-0.0660394	-0.0178463
AABR07065532.2	-1.74976	-1.33351	0.416257
AABR07065593.1	-0.330249	-1.14036	-0.810113
AABR07065598.1	0.26546	0.191017	-0.0744436
AABR07065602.1	-0.18919	0.00778076	0.196971
AABR07065617.1	-1.0437	-0.443079	0.600625
AABR07065897.1	-0.0964854	0.0429311	0.139416
AABR07065925.1	-0.321922	0.269824	0.591747
AABR07066020.1	0.109238	0.140607	0.0313692
AABR07066144.1	-0.583213	-0.785277	-0.202064
AABR07066180.1	0.135129	-0.115475	-0.250604
AABR07066379.1	-0.181504	-0.111619	0.0698853
AABR07066416.1	0.447484	0.180309	-0.267175
AABR07066435.1	-0.0417888	0.141952	0.183741
AABR07066436.1	-0.502761	-0.933438	-0.430677
AABR07066510.1	-0.154536	0.0363471	0.190883
AABR07066516.1	0.223117	0.14909	-0.0740269
AABR07066522.1	-0.06637	-0.11793	-0.0515601
AABR07066529.1	0.659905	0.752418	0.0925133
AABR07066529.3	-0.116549	-0.125516	-0.00896672
AABR07066567.1	0.272898	0.376958	0.10406
AABR07066648.1	0.178207	-0.189874	-0.368082
AABR07066677.1	0.121641	0.309499	0.187859
AABR07066690.1	-0.0733383	-0.157705	-0.0843668
AABR07066693.1	-0.20766	0.249492	0.457152
AABR07066700.1	0.192407	0.250616	0.0582089
AABR07066792.1	-0.287703	-0.137686	0.150016
AABR07066798.1	0.849077	0.336243	-0.512834
AABR07066818.1	-0.12015	-0.301692	-0.181542
AABR07066826.1	0.25737	0.384952	0.127582
AABR07066829.1	-1.01914	-0.119474	0.89967
AABR07066830.1	-0.133608	0.0796708	0.213279
AABR07066861.1	-0.703961	-0.90705	-0.203089
AABR07066944.1	-0.0593463	0.319024	0.378371
AABR07066957.1	0.214114	0.232101	0.0179862
AABR07067080.1	0.825374	-0.918824	-1.7442
AABR07067233.1	1.35268	0.193584	-1.1591
AABR07067267.1	0.190961	0.238463	0.0475015
AABR07067310.1	-0.309176	-0.00883338	0.300342
AABR07067310.2	-0.685573	0.140787	0.82636
AABR07067339.1	0.140856	-0.244707	-0.385563
AABR07067355.1	-0.0729806	-0.269036	-0.196055
AABR07067401.1	0.597903	0.405366	-0.192537
AABR07067441.1	1.33988	0.633674	-0.706204
AABR07067469.1	-0.0462404	-0.365773	-0.319533
AABR07067471.2	-0.99395	0.557981	1.55193
AABR07067499.1	0.0391889	-0.12812	-0.167309
AABR07067506.1	0.0334013	-0.0151824	-0.0485837
AABR07067600.1	0.274525	0.354542	0.0800167
AABR07067762.1	0.0789731	0.0853439	0.00637086
AABR07067763.1	0.311724	-0.361129	-0.672853
AABR07067829.1	-0.170659	-0.560902	-0.390243
AABR07067896.1	0.0641584	0.1681	0.103941
AABR07067950.1	-0.284432	-0.296607	-0.0121749
AABR07068018.1	0.187823	-0.0648094	-0.252632
AABR07068084.1	0.317814	-0.18555	-0.503364
AABR07068127.1	0.210125	0.174453	-0.0356714
AABR07068154.1	-0.0940148	0.234975	0.32899
AABR07068161.1	0.0265657	0.081485	0.0549192
AABR07068162.1	0.167779	0.122351	-0.0454281
AABR07068198.2	1.73086	0.213567	-1.51729
AABR07068214.1	-0.799032	-0.834306	-0.0352732
AABR07068221.1	0.543302	0.103665	-0.439637
AABR07068272.1	-0.020144	0.0813452	0.101489
AABR07068285.2	0.382501	0.175028	-0.207473
AABR07068304.1	-0.301604	0.0847345	0.386338
AABR07068316.1	-0.336594	-0.625554	-0.28896
AABR07068316.2	-0.317386	-0.207413	0.109973
AABR07068327.2	0.0550483	0.0271865	-0.0278618
AABR07068341.1	0.122822	0.161628	0.0388055
AABR07068351.1	0.143174	0.19013	0.0469562
AABR07068455.1	-0.726301	-0.44798	0.278321
AABR07068536.1	-0.517897	-0.515887	0.0020103
AABR07068587.1	0.397251	-0.0499417	-0.447193
AABR07068590.2	-0.650467	-1.40693	-0.756463
AABR07068593.1	0.59932	0.376727	-0.222593
AABR07068638.1	-0.00740517	0.172449	0.179854
AABR07068650.1	0.436236	1.18402	0.747786
AABR07068674.1	-0.0223375	0.304163	0.3265
AABR07068728.1	0.593352	0.457998	-0.135355
AABR07068799.1	0.374645	-0.032004	-0.406649
AABR07068852.1	-0.397839	0.15235	0.550189
AABR07068975.1	0	0	0
AABR07068980.1	0	0	0
AABR07069008.1	0.756829	0.614034	-0.142795
AABR07069008.2	-1.78994	-0.655098	1.13484
AABR07069008.3	0.218286	0.614813	0.396527
AABR07069213.1	-1.05901	-1.48929	-0.430284
AABR07069219.1	0.273436	0.0929089	-0.180528
AABR07069227.1	-0.357711	-0.326047	0.0316638
AABR07069282.1	0.520878	0.776745	0.255867
AABR07069371.1	-0.479667	0.0262773	0.505944
AABR07069433.1	-0.233614	0.644712	0.878326
AABR07069454.1	0.143642	-0.0683616	-0.212003
AABR07069466.1	-0.338736	-0.242419	0.0963163
AABR07069473.1	0.740345	-0.387069	-1.12741
AABR07069490.1	-1.04598	-0.324565	0.721414
AABR07069490.2	-0.232041	0.0221738	0.254215
AABR07069524.1	-0.326775	-0.939934	-0.613158
AABR07069837.1	0.778087	0.743826	-0.0342612
AABR07069969.1	-0.239831	0.354292	0.594123
AABR07069987.1	0.694763	0.758504	0.0637401
AABR07070043.1	1.52437	-2.15732	-3.68169
AABR07070046.1	-0.0768619	-0.125602	-0.0487398
AABR07070078.1	0.199717	-0.148833	-0.348549
AABR07070117.1	-0.0289495	-0.0511793	-0.0222298
AABR07070131.1	0.163717	-0.0232784	-0.186995
AABR07070225.1	-0.429646	-0.362682	0.0669637
AABR07070238.1	0.114624	-0.160451	-0.275076
AABR07070238.3	0	0	0
AABR07070246.1	0.158434	0.322441	0.164007
AABR07070252.1	0.731864	0.380394	-0.35147
AABR07070270.1	0.410277	0.0615689	-0.348708
AABR07070278.1	-0.509012	-0.276204	0.232808
AABR07070307.1	-0.210853	-0.150523	0.0603301
AABR07070312.1	0.207997	0.455585	0.247588
AABR07070331.1	1.52759	0.177415	-1.35018
AABR07070335.1	-0.253548	-0.57415	-0.320602
AABR07070357.1	-0.133745	0.0673929	0.201138
AABR07070486.1	0.61272	0.482924	-0.129796
AABR07070518.1	-0.456846	-0.411151	0.0456949
AABR07070555.1	-1.29116	-0.875961	0.415201
AABR07070599.1	0.0353786	-0.0800994	-0.115478
AABR07070603.1	-0.327775	-0.498208	-0.170433
AABR07070704.1	0.569631	0.243568	-0.326064
AABR07070801.2	0.815769	1.42661	0.610846
AABR07070810.1	-0.363228	-0.212939	0.150289
AABR07070872.1	-0.932479	-0.529951	0.402528
AABR07070887.1	-0.259078	0.949639	1.20872
AABR07070957.1	-0.159762	-0.760047	-0.600286
AABR07071000.1	-0.0773424	0.010257	0.0875994
AABR07071195.1	-1.06021	-0.760494	0.299719
AABR07071210.2	-0.4719	-0.813881	-0.341981
AABR07071228.1	0.203329	0.712514	0.509185
AABR07071244.1	0.0916476	0.1022	0.0105526
AABR07071287.1	-0.0280948	-0.347501	-0.319407
AABR07071294.1	-0.0358933	0.168582	0.204476
AABR07071393.1	0.286727	1.13864	0.851914
AABR07071395.1	0.203001	0.233366	0.0303654
AABR07071440.1	0.151302	0.269334	0.118032
AABR07071445.1	-0.144117	0.199711	0.343829
AABR07071487.1	0.227077	0.243471	0.016394
AABR07071549.1	-0.482573	-0.385985	0.0965883
AABR07071551.1	0.76405	0.443323	-0.320726
AABR07071552.1	0.245364	-0.455816	-0.70118
AABR07071659.2	-0.00312877	-0.0982115	-0.0950827
AABR07071659.3	0.104712	-0.724824	-0.829536
AABR07071661.1	0.274746	0.178152	-0.0965942
AABR07071697.1	-0.220709	-0.0375661	0.183143
AABR07071701.1	-1.17025	0.30116	1.47141
AABR07071731.1	-0.561783	-0.115047	0.446736
AABR07071739.1	0.593862	0.620357	0.026495
AABR07071746.1	-1.45678	-0.21427	1.24251
AABR07071762.1	0.336045	0.195535	-0.140511
AABR07071765.1	-0.331696	0.138375	0.470072
AABR07071813.1	-1.58173	-2.26837	-0.68664
AABR07071814.1	-0.0555322	-0.836503	-0.780971
AABR07071819.1	0.245234	0.154425	-0.0908094
AABR07071842.1	-0.386353	0.267725	0.654078
AABR07071848.1	0.925555	1.40052	0.474967
AABR07071876.1	-0.38572	-0.309693	0.0760265
AABR07071891.1	0.0250829	0.208696	0.183613
AABR07071891.2	0.232524	0.375925	0.143401
AABR07071891.3	-0.507827	-0.617414	-0.109587
AABR07071891.4	0.384308	0.208663	-0.175645
AABR07071904.1	-0.0539427	0.104438	0.15838
AABR07071904.2	-0.355809	-0.391076	-0.0352676
AABR07071905.1	-0.13152	-0.190574	-0.0590535
AABR07071935.1	-0.372899	-0.556434	-0.183534
AABR07071966.1	0.517776	0.212903	-0.304873
AABR07071969.1	-0.523648	-0.987506	-0.463858
AABR07071986.1	-0.499626	-0.573612	-0.073986
AABR07072017.1	0.032446	0.0575272	0.0250812
AABR07072058.1	-0.533694	-0.151683	0.382012
AABR07072078.1	-0.391384	-0.611098	-0.219714
AABR07072078.2	-0.9648	0.323744	1.28854
AABR07072108.1	-0.247982	0.125944	0.373926
AABR07072152.1	-0.265268	-0.269939	-0.00467053
AABR07072207.1	-0.251324	-0.319659	-0.0683353
AABR07072260.1	-0.352195	0.184697	0.536892
AABR07072261.1	-0.259245	-0.394123	-0.134878
AABR07072264.1	0.112003	-0.499797	-0.611801
AABR07072264.3	-0.156004	-0.103063	0.052941
AABR07072264.4	0.886283	1.01554	0.129253
AABR07072266.1	0	0.246272	0.246272
[truncated: 17,086 more rows]

## Sheet: Experiment 3 DE
Gene	Experiment 3
ID	EEvSH	ERvSH	ERvEE
1700020D05Rik	-1.14678	-0.489252	0.657524
1700042G07Rik	-0.298557	-0.962862	-0.664304
1700092M07Rik	-1.185	0.690675	1.87568
4930444P10Rik	0.273906	0.394485	0.120579
5330417C22Rik	-0.0527473	-0.0565792	-0.00383191
A2m	0.191061	0.120315	-0.0707462
A2ml1	0.330995	0.0397371	-0.291258
A3galt2	0.0799069	0.0582624	-0.0216446
AA926063	-0.241217	0.387543	0.62876
Aaas	0.0324231	-0.0603206	-0.0927436
AABR07000156.1	-0.73078	-0.376815	0.353964
AABR07000159.1	2.21575	1.35441	-0.861348
AABR07000222.1	0.0202371	0.169448	0.149211
AABR07000292.1	0.779571	-0.562465	-1.34204
AABR07000382.1	-0.146094	-0.0678709	0.0782228
AABR07000385.2	-0.147451	-0.147388	6.32473e-05
AABR07000398.1	-1.1233	-1.08411	0.0391849
AABR07000411.1	1.05039	-0.379089	-1.42948
AABR07000451.1	0.040724	-0.385927	-0.426651
AABR07000658.1	0.725046	1.41727	0.692229
AABR07000725.1	0.779571	0.0286086	-0.750962
AABR07000733.1	0.788773	0.657453	-0.131321
AABR07000738.1	1.45047	0.580513	-0.86996
AABR07000740.1	-0.411801	-0.838315	-0.426514
AABR07000740.2	-0.00238863	0.374046	0.376435
AABR07000747.1	-0.0897366	-0.203884	-0.114147
AABR07000765.2	-0.962754	-1.56146	-0.598709
AABR07000978.1	1.04915	0.258957	-0.790195
AABR07000986.1	1.03922	0.612569	-0.426651
AABR07000989.1	-0.398064	-0.869073	-0.471009
AABR07001064.1	0.0793091	0.145631	0.066322
AABR07001068.1	0.357759	0.242113	-0.115646
AABR07001099.1	-0.0241454	-0.139284	-0.115138
AABR07001099.2	0.00799985	-0.00919461	-0.0171945
AABR07001100.1	-0.350927	0.00608327	0.35701
AABR07001160.1	-0.599801	-0.610749	-0.0109473
AABR07001207.1	0.667659	1.01928	0.351619
AABR07001210.1	-0.085161	-0.544034	-0.458873
AABR07001233.1	0.238724	-0.42131	-0.660034
AABR07001379.1	0.040724	0.0321562	-0.00856783
AABR07001382.1	0.0655459	0.0270324	-0.0385135
AABR07001389.1	0.308028	-0.289471	-0.597499
AABR07001392.1	0.21801	-0.967091	-1.1851
AABR07001432.1	0.131075	0.275098	0.144022
AABR07001432.2	0.237226	0.161856	-0.0753696
AABR07001435.1	0.452966	0.952481	0.499515
AABR07001444.1	-0.381447	-0.0133056	0.368141
AABR07001512.1	-0.0369904	0.0795546	0.116545
AABR07001519.1	0.0453787	0.0256392	-0.0197394
AABR07001555.1	-0.0897366	-0.71141	-0.621674
AABR07001573.1	-0.533713	0.14438	0.678093
AABR07001591.1	-0.231577	-0.0698066	0.16177
AABR07001592.1	0.779571	0.446692	-0.332878
AABR07001592.2	0.725046	-0.289471	-1.01452
AABR07001634.1	-0.565987	-0.899127	-0.333139
AABR07001700.1	-2.29227	-3.31652	-1.02425
AABR07001764.1	0.036243	0.446692	0.410449
AABR07001780.1	0.365035	0.0321562	-0.332878
AABR07001807.1	0.365035	0.355909	-0.00912571
AABR07001880.1	0.0272485	-0.996997	-1.02425
AABR07001896.1	-0.0675734	-0.0969298	-0.0293564
AABR07001902.1	0.308028	-0.289471	-0.597499
AABR07001905.1	0.241442	-0.175171	-0.416613
AABR07001905.2	0.60757	0.311198	-0.296372
AABR07001910.1	-0.0383962	0.0641453	0.102541
AABR07001923.1	0.220819	0.323622	0.102804
AABR07001926.1	-1.55571	-1.56146	-0.00575387
AABR07001926.2	0.620203	1.35441	0.734202
AABR07001926.3	-0.039301	-0.011047	0.028254
AABR07001929.1	0.108625	-0.143554	-0.252179
AABR07001942.1	0.189971	-0.342346	-0.532318
AABR07002010.1	0.728613	0.888139	0.159526
AABR07002065.1	0.0535412	-0.223836	-0.277377
AABR07002065.2	0.00548597	0.286446	0.28096
AABR07002068.1	0.178993	-0.0357108	-0.214704
AABR07002071.1	-0.0642582	-0.157219	-0.092961
AABR07002093.1	-0.535999	-0.546236	-0.0102366
AABR07002134.1	-0.0183644	0.16437	0.182734
AABR07002247.1	0.0160308	0.233999	0.217968
AABR07002337.1	-0.196289	0.0188378	0.215127
AABR07002493.1	0.268719	1.03873	0.770012
AABR07002546.1	0.503409	0.420142	-0.0832674
AABR07002627.1	0.281705	0.122584	-0.159121
AABR07002674.1	0.787242	-0.54893	-1.33617
AABR07002677.2	-0.274352	-0.700867	-0.426514
AABR07002682.1	0.239963	-0.450801	-0.690764
AABR07002683.1	-0.0175303	-0.0758937	-0.0583634
AABR07002689.1	-0.687111	0.362936	1.05005
AABR07002768.1	-0.204224	0.0599386	0.264163
AABR07002774.1	0.341917	0.236777	-0.10514
AABR07002774.2	-0.0371119	0.087976	0.125088
AABR07002774.3	-0.125065	-0.572583	-0.447518
AABR07002774.4	0.178136	-0.248272	-0.426409
AABR07002779.1	-0.110479	-0.146094	-0.0356156
AABR07002784.1	0.158889	0.0670246	-0.0918643
AABR07002784.2	-0.55865	-0.817697	-0.259047
AABR07002805.1	-0.219426	-1.56146	-1.34204
AABR07002848.1	0.218675	-0.0952061	-0.313881
AABR07002848.2	-0.467846	-0.700867	-0.233021
AABR07002854.1	0.168199	0.572411	0.404212
AABR07002868.1	-0.141508	0.11627	0.257778
AABR07002868.2	-0.745038	0.389638	1.13468
AABR07002870.1	-0.0405688	-0.0588439	-0.0182751
AABR07002870.2	-0.104367	0.0659925	0.170359
AABR07002882.1	-0.111107	0.164366	0.275473
AABR07002885.1	0.363559	0.398218	0.0346587
AABR07002893.1	-0.145845	0.017998	0.163843
AABR07002896.1	-0.033615	-0.0588439	-0.025229
AABR07002898.1	0.19371	0.148658	-0.0450522
AABR07002902.1	0.200699	0.0380549	-0.162644
AABR07002910.1	-0.00729161	-0.0317385	-0.0244469
AABR07002928.2	-0.0808677	0.477894	0.558762
AABR07002938.1	-0.18166	-0.177932	0.00372796
AABR07002945.1	-0.062109	-0.243285	-0.181176
AABR07002945.2	0.13942	0.203142	0.0637224
AABR07002969.1	-0.149802	-0.203096	-0.0532944
AABR07002973.1	0.272719	-0.00160811	-0.274327
AABR07002997.1	0.0711533	0.0599466	-0.0112067
AABR07003001.1	-0.280903	-2.31712	-2.03622
AABR07003030.2	-1.41775	0.0389115	1.45666
AABR07003049.1	-0.620043	-0.745239	-0.125196
AABR07003056.1	0.00943165	-0.103012	-0.112444
AABR07003056.2	-0.41936	-0.545563	-0.126202
AABR07003056.3	0.0474253	0.360304	0.312878
AABR07003173.1	0.142295	-0.264983	-0.407279
AABR07003176.1	0.139667	0.0905695	-0.0490977
AABR07003186.2	-0.280903	-2.31712	-2.03622
AABR07003187.1	0.591164	-0.25133	-0.842494
AABR07003235.1	0.308028	1.03792	0.729896
AABR07003250.2	-0.089405	-0.115742	-0.0263372
AABR07003273.1	0.040724	0.843418	0.802694
AABR07003274.1	-1.185	-0.186552	0.998451
AABR07003304.2	-0.846218	-0.339847	0.506372
AABR07003500.1	1.62815	1.61865	-0.00949672
AABR07003537.1	-0.175665	-0.228542	-0.0528768
AABR07003699.1	-0.634213	0.0374658	0.671679
AABR07003713.1	0.629655	-0.977002	-1.60666
AABR07003751.1	0.582161	0.24069	-0.341471
AABR07003841.1	-0.69992	-0.707555	-0.00763442
AABR07003933.1	-0.218949	-0.0539357	0.165013
AABR07004085.1	-0.146068	-0.379089	-0.233021
AABR07004100.1	-0.00433765	-0.0765342	-0.0721965
AABR07004112.1	0.160072	0.0764231	-0.0836494
AABR07004130.1	0.314864	0.303982	-0.0108816
AABR07004221.2	-0.971248	-0.977002	-0.00575387
AABR07004228.1	0.166492	0.0604218	-0.10607
AABR07004232.2	-0.447845	-0.275769	0.172076
AABR07004259.1	0.036243	1.62168	1.58544
AABR07004269.3	0.00135413	0.128286	0.126932
AABR07004269.4	-0.280903	-2.31712	-2.03622
AABR07004269.6	-0.535141	-0.809203	-0.274062
AABR07004272.1	-0.0860416	0.389115	0.475156
AABR07004297.1	-0.369592	0.207896	0.577489
AABR07004305.1	-0.719408	-0.231977	0.487431
AABR07004397.1	-0.0688311	0.0469861	0.115817
AABR07004404.1	0.725046	1.03792	0.312878
AABR07004428.1	0.0464695	-1.78371	-1.83018
AABR07004495.1	-0.556712	0.0286086	0.58532
AABR07004507.1	0.200699	-0.325671	-0.52637
AABR07004511.1	0.200699	-0.325671	-0.52637
AABR07004703.1	-0.414023	0.469044	0.883067
AABR07004746.1	-0.452699	0.0402712	0.49297
AABR07004776.1	-1.17662	-0.769566	0.407058
AABR07004783.1	-1.37754	-1.38517	-0.00763442
AABR07004876.1	-0.00243392	0.0954272	0.0978612
AABR07004881.1	0.115725	0.0932623	-0.0224629
AABR07004888.1	0.308028	1.17576	0.86773
AABR07004894.1	0.620203	1.35441	0.734202
AABR07004992.1	-0.362506	0.197162	0.559668
AABR07005004.2	0.365035	-0.385927	-0.750962
AABR07005027.1	-2.14034	0.328296	2.46863
AABR07005031.1	-2.38238	-2.32931	0.0530756
AABR07005055.1	0.45526	0.0286086	-0.426651
AABR07005506.1	2.36053	2.61565	0.255124
AABR07005508.1	0.13358	-0.879168	-1.01275
AABR07005533.1	-0.947096	-0.992961	-0.0458652
AABR07005535.1	0.857322	0.360304	-0.497019
AABR07005572.1	-0.727138	-0.0204685	0.70667
AABR07005572.2	-0.0625202	-0.167583	-0.105063
AABR07005573.1	0.308028	1.17576	0.86773
AABR07005581.1	0.036243	0.0286086	-0.00763442
AABR07005588.1	-0.0426497	-0.0334618	0.0091879
AABR07005593.1	-0.434768	-1.03155	-0.59678
AABR07005596.1	-0.971248	-0.385927	0.58532
AABR07005597.1	1.04419	-1.58096	-2.62515
AABR07005618.1	-0.0530064	0.032769	0.0857754
AABR07005632.1	-1.09344	-0.0989227	0.994517
AABR07005633.1	0.181432	-0.0170807	-0.198512
AABR07005723.1	-2.29227	-3.31652	-1.02425
AABR07005752.1	0.0353827	0.222556	0.187173
AABR07005775.1	-0.274352	-1.70695	-1.4326
AABR07005779.1	-0.0949985	-0.136536	-0.0415379
AABR07005779.2	-0.0359568	-0.0072515	0.0287053
AABR07005779.3	0.0534824	0.316518	0.263035
AABR07005779.5	0.215842	0.515542	0.2997
AABR07005779.6	0.272611	-0.0865738	-0.359184
AABR07005779.7	0.189153	-0.374998	-0.564152
AABR07005794.1	-0.108796	-0.0528722	0.055924
AABR07005838.1	0.35024	0.246328	-0.103912
AABR07005838.2	-0.962754	-0.228552	0.734202
AABR07005983.1	-0.649528	-0.200129	0.449399
AABR07005985.1	-0.228693	-0.0541767	0.174517
AABR07005985.2	-0.0517007	0.0552592	0.10696
AABR07006025.1	0.0176571	0.0124635	-0.00519351
AABR07006025.2	-0.556712	0.770445	1.32716
AABR07006030.1	0.0117612	-0.180091	-0.191853
AABR07006049.2	0.136352	0.0785071	-0.0578446
AABR07006089.1	0.0146133	0.0293502	0.0147369
AABR07006097.1	0.121568	0.542418	0.42085
AABR07006160.1	0.00624006	0.14779	0.14155
AABR07006255.1	1.26772	-0.562465	-1.83018
AABR07006258.2	-0.0924576	-0.0264918	0.0659659
AABR07006259.1	1.63361	1.20714	-0.426469
AABR07006263.1	0.629655	1.03671	0.407058
AABR07006264.2	0.520494	-0.076206	-0.5967
AABR07006269.1	0.036243	-0.562465	-0.598709
AABR07006283.1	-0.15016	-0.483332	-0.333172
AABR07006308.1	-0.191675	-0.492254	-0.300579
AABR07006310.1	0.171169	0.128566	-0.0426025
AABR07006311.1	0.580305	-0.54893	-1.12924
AABR07006333.1	0.222525	0.0414389	-0.181086
AABR07006458.1	0.207953	0.123571	-0.084382
AABR07006475.1	1.36979	0.620158	-0.749629
AABR07006480.1	-0.378293	0.355909	0.734202
AABR07006627.1	-0.0247777	0.011062	0.0358397
AABR07006654.1	-1.37754	-2.99474	-1.6172
AABR07006657.1	0.365035	0.0321562	-0.332878
AABR07006685.1	0.13358	0.122852	-0.0107282
AABR07006688.2	-0.0171709	0.0420898	0.0592607
AABR07006724.1	-0.259641	-0.128465	0.131175
AABR07006736.1	-0.369592	-0.967091	-0.597499
AABR07006774.1	0.212898	0.168967	-0.0439312
AABR07006775.1	0.25603	0.0689428	-0.187087
AABR07006860.1	0.144528	0.0344909	-0.110037
AABR07006860.2	-0.146068	1.03974	1.18581
AABR07006866.1	-0.28449	0.14924	0.433731
AABR07006873.1	-0.30209	-0.293312	0.00877725
AABR07006888.1	-1.29287	-0.707555	0.58532
AABR07006889.1	0.0390525	0.0972414	0.0581889
AABR07006894.1	-0.0299158	-0.0400638	-0.010148
AABR07007000.1	0.258744	0.385384	0.12664
AABR07007023.1	0.942684	0.400434	-0.54225
AABR07007026.1	0.414633	1.04161	0.626978
AABR07007032.1	0.0182326	0.0466664	0.0284338
AABR07007055.1	0.248673	0.255624	0.00695151
AABR07007068.1	0.0835566	0.145872	0.0623156
AABR07007121.1	-0.209368	-0.469353	-0.259985
AABR07007130.2	-0.241217	-0.838315	-0.597099
AABR07007134.1	0.268719	-0.552305	-0.821023
AABR07007385.1	-0.096378	-0.00871742	0.0876606
AABR07007391.1	-0.378293	0.0321562	0.410449
AABR07007642.1	-0.398581	-0.122199	0.276383
AABR07007675.1	-0.177603	-0.275037	-0.097434
AABR07007715.1	0.45526	0.0286086	-0.426651
AABR07007717.1	0.629655	1.20714	0.577489
AABR07007717.3	-0.47268	-0.313155	0.159526
AABR07007758.1	0.0499963	0.0395043	-0.010492
AABR07007789.1	1.1861	0.885517	-0.300579
AABR07007798.1	-0.132714	0.204723	0.337437
AABR07007799.1	-0.238308	0.0408374	0.279145
AABR07007833.2	-0.869055	-1.0496	-0.180544
AABR07007853.1	-0.952198	0.432974	1.38517
AABR07007878.1	2.16393	0.770445	-1.39349
AABR07007916.1	0.193658	0.124132	-0.069526
AABR07008016.1	0.166743	0.175109	0.00836658
AABR07008030.1	0.0526609	0.189812	0.137151
AABR07008066.2	0.399935	0.10272	-0.297216
AABR07008097.1	-0.0398895	0.150666	0.190555
AABR07008255.1	-0.69137	-0.965116	-0.273746
AABR07008256.1	-0.556712	0.446692	1.0034
AABR07008370.1	0.620203	0.0214946	-0.598709
AABR07008420.1	0.093258	0.197778	0.10452
AABR07008424.1	0.620203	1.35441	0.734202
AABR07008439.1	-0.472996	-0.400011	0.0729847
AABR07008462.1	0.327362	0.377967	0.0506047
AABR07008505.1	-10.4524	-10.4524	0
AABR07008608.1	-0.395703	-0.136123	0.25958
AABR07008681.1	-0.378293	-0.385927	-0.00763442
AABR07008788.1	0.0272485	1.03065	1.0034
AABR07008805.1	0.165435	0.77741	0.611975
AABR07008904.1	0.0805748	0.272348	0.191774
AABR07008911.1	0.0451942	0.452252	0.407058
AABR07009031.1	0.0464695	-0.774554	-0.821023
AABR07009105.1	-0.390169	-0.623547	-0.233378
AABR07009106.1	0.164004	0.336153	0.172148
AABR07009224.1	0.436818	0.457317	0.020499
AABR07009508.1	-0.543737	-0.970388	-0.426651
AABR07009536.1	0.563078	0.400434	-0.162644
AABR07009538.1	0.145532	0.456691	0.311158
AABR07009572.1	-3.90128	-1.54988	2.3514
AABR07009715.1	0.339858	-0.364871	-0.70473
AABR07009834.1	0.269613	0.127341	-0.142271
AABR07009919.1	-0.176284	-0.0229804	0.153303
AABR07009965.1	0.0499963	-2.08533	-2.13532
AABR07009978.1	0.687481	-0.54893	-1.23641
AABR07010030.1	0.120946	-0.0439832	-0.164929
AABR07010030.2	-0.080382	-0.297144	-0.216762
AABR07010085.2	-0.219426	0.77509	0.994517
AABR07010460.1	0.283413	-0.023281	-0.306694
AABR07010468.1	0.0830878	0.0910601	0.00797234
AABR07010563.1	0.0516772	-0.170927	-0.222605
AABR07010570.1	0.00343687	-0.463128	-0.466564
AABR07010583.1	-0.0152572	-0.38414	-0.368883
AABR07010609.2	-0.971248	0.0321562	1.0034
AABR07010620.1	-0.604225	-0.742838	-0.138612
AABR07010633.1	0.0464695	-0.774554	-0.821023
AABR07010649.1	-0.0249605	0.133942	0.158902
AABR07010705.1	-0.410438	-0.735415	-0.324976
AABR07010717.1	0.0464695	0.230003	0.183534
AABR07010787.1	0.0487627	-0.284312	-0.333074
AABR07010878.1	3.21275	3.03221	-0.180544
AABR07010907.1	-0.302426	-0.313155	-0.0107282
AABR07010985.1	-0.806022	-0.969267	-0.163244
AABR07010986.1	-0.406622	-0.569791	-0.163169
AABR07011013.1	-0.608284	-0.000945668	0.607339
AABR07011031.1	-0.950477	-0.835008	0.115469
AABR07011057.1	-0.219426	0.77509	0.994517
AABR07011057.2	-1.15619	0.0413507	1.19754
AABR07011062.1	-0.0886861	-0.615056	-0.52637
AABR07011672.1	-0.0886861	-0.42176	-0.333074
AABR07011682.1	-0.169748	-0.49297	-0.323222
AABR07011697.1	0.372372	-0.376815	-0.749187
AABR07011698.1	-0.134125	0.354852	0.488977
AABR07011733.1	-1.99549	-0.385927	1.60957
AABR07011857.2	0.052263	-0.0618842	-0.114147
AABR07011951.1	-0.344709	1.03766	1.38237
AABR07011996.1	-0.017324	0.131126	0.148449
AABR07012012.1	0.0499963	-0.202012	-0.252009
AABR07012030.1	-0.103768	-0.700867	-0.597099
AABR07012051.2	1.36353	1.35441	-0.00912571
AABR07012054.1	0.048649	0.00106778	-0.0475812
AABR07012065.1	0.273906	-0.223029	-0.496935
AABR07012079.1	-0.464154	-0.281737	0.182417
AABR07012081.1	-0.350927	0.110483	0.46141
AABR07012100.2	-0.228527	0.146413	0.374939
AABR07012129.1	-0.276307	-0.268127	0.00817971
AABR07012131.1	-0.543737	-0.552305	-0.00856783
AABR07012274.1	-0.054251	-0.00278653	0.0514645
AABR07012329.1	0.0434074	-1.29863	-1.34204
AABR07012331.1	2.03622	0	-2.03622
AABR07012475.2	0.241399	0.33202	0.0906208
AABR07012575.1	0.629655	0.620158	-0.00949672
AABR07012583.2	0.186698	-0.700867	-0.887564
AABR07012613.1	2.03622	2.3514	0.315185
AABR07012711.1	2.04815	-0.562465	-2.61061
AABR07012728.1	-0.219426	0.0356975	0.255124
AABR07012728.2	-0.441675	-1.19264	-0.750962
AABR07012774.1	0.308028	0.0342817	-0.273746
AABR07012777.1	0.040724	1.03671	0.995989
AABR07012779.1	0.306101	0.511007	0.204906
AABR07012785.1	0.45526	1.62168	1.16642
AABR07012785.2	0.00804708	0.319206	0.311158
AABR07012795.1	-0.0660221	0.129913	0.195935
AABR07012826.1	0.319105	0.154472	-0.164633
AABR07012856.1	0.254557	-0.0708448	-0.325402
AABR07013023.1	0.0272485	0.0214946	-0.00575387
AABR07013086.1	-0.0519796	0.0056435	0.0576231
AABR07013140.1	-0.302426	-0.023281	0.279145
AABR07013147.1	1.02425	2.02765	1.0034
AABR07013200.1	1.6172	2.61565	0.998451
AABR07013255.1	-0.535141	0.118518	0.65366
AABR07013288.4	0.253377	-0.374998	-0.628376
AABR07013302.1	0.040724	-0.385927	-0.426651
AABR07013410.4	0.0434074	-0.707555	-0.750962
AABR07013464.1	0	2.02765	2.02765
AABR07013550.1	-0.543737	-0.228552	0.315185
AABR07013558.1	-0.177055	-1.19264	-1.01558
AABR07013566.1	-0.378293	0.620158	0.998451
AABR07013583.1	0.365035	0.0321562	-0.332878
AABR07013651.1	-1.58096	0.770445	2.3514
AABR07013686.1	0.84543	0.455582	-0.389848
AABR07013689.1	-1.54738	0.0380549	1.58544
AABR07013701.1	-0.378293	-0.385927	-0.00763442
AABR07013729.1	-0.0334785	0.0212979	0.0547764
AABR07013750.1	1.6172	0	-1.6172
AABR07013798.1	-2.14034	-3.16458	-1.02425
AABR07013802.1	-0.53407	0.456414	0.990484
AABR07013843.1	-0.484624	-0.244326	0.240298
AABR07013914.1	0.093258	-0.918786	-1.01204
AABR07014114.1	-0.185733	-0.348937	-0.163204
AABR07014118.1	-1.48191	-0.411893	1.07002
AABR07014119.1	-0.219426	-0.552305	-0.332878
AABR07014161.2	0.036243	-1.58096	-1.6172
AABR07014205.1	-0.962754	-1.56146	-0.598709
AABR07014239.1	-0.147314	-0.286817	-0.139503
AABR07014242.1	-0.14784	-0.107747	0.0400928
AABR07014259.1	0.405347	-0.223029	-0.628376
AABR07014272.1	0.040724	-1.99549	-2.03622
AABR07014275.1	0.0212113	0.325775	0.304564
AABR07014290.1	-0.219426	0.258957	0.478384
AABR07014323.1	-0.765986	0.0367082	0.802694
AABR07014547.1	-1.45666	-1.7304	-0.273746
AABR07014550.1	-0.300094	-0.642179	-0.342085
AABR07014676.1	-0.0518654	0.231575	0.283441
AABR07014739.1	-0.411801	-0.42176	-0.00995947
AABR07014756.1	-0.280903	-0.707555	-0.426651
AABR07014804.1	0.216958	0.383336	0.166378
AABR07014836.1	-1.58096	0.770445	2.3514
AABR07014855.1	-0.280965	0.479328	0.760293
AABR07014885.1	3.04217	1.60957	-1.4326
AABR07014974.1	-0.0991238	0.0665074	0.165631
AABR07014987.1	0.785327	0.0356975	-0.749629
AABR07014996.1	-1.58096	0.446692	2.02765
AABR07015006.1	0.158692	-0.330599	-0.489292
AABR07015006.2	-0.70885	-0.531923	0.176927
AABR07015007.1	-1.58096	1.03469	2.61565
AABR07015015.2	-0.183449	1.11199	1.29543
AABR07015033.1	6.33289	0	-6.33289
AABR07015040.1	0.0224633	-0.0534185	-0.0758818
AABR07015042.1	-0.549568	-0.827511	-0.277943
AABR07015056.1	-2.14034	-1.55502	0.58532
AABR07015057.1	-0.370045	-0.604924	-0.234879
AABR07015066.1	0.604393	0.357783	-0.24661
AABR07015078.1	-0.106623	-0.332201	-0.225578
AABR07015079.1	-0.630871	-0.961155	-0.330283
AABR07015080.1	-2.57995	-2.57995	0
AABR07015080.2	-1.185	-2.8022	-1.6172
AABR07015081.1	-1.63384	-1.96671	-0.332878
AABR07015081.2	-0.252425	-0.435987	-0.183562
AABR07015165.1	-0.145417	0.0293601	0.174777
AABR07015294.1	1.84081	1.9038	0.0629973
AABR07015346.1	-0.239462	-0.260923	-0.021461
AABR07015507.1	0.260682	0.297516	0.0368344
AABR07015517.2	0.413612	0.75696	0.343347
AABR07015531.1	0.356349	-0.588926	-0.945275
AABR07015705.1	-0.441675	-1.78371	-1.34204
AABR07015719.1	-0.282741	0.31416	0.596901
AABR07015729.1	0.008983	-0.0306804	-0.0396634
AABR07015743.1	0.0272485	1.61865	1.59141
AABR07015812.1	0.172406	0.327016	0.15461
AABR07015812.2	0.0534275	-0.217251	-0.270679
AABR07015846.1	-0.369167	-0.439211	-0.0700446
AABR07015881.1	0.423431	0.269269	-0.154162
AABR07015889.1	-0.0492171	0.303377	0.352594
AABR07015941.1	0.143851	0.455582	0.311731
AABR07016141.1	0.0760526	-0.128136	-0.204188
AABR07016572.1	-0.591353	-0.354243	0.23711
AABR07016573.1	0.629655	0.620158	-0.00949672
AABR07016578.2	0.591164	0.973371	0.382207
AABR07016578.3	-0.315909	-1.55502	-1.23911
AABR07016640.1	-0.118018	-0.069945	0.0480726
AABR07016674.1	-0.122416	0.569813	0.692229
AABR07016779.1	-0.488625	-0.227166	0.261459
AABR07016841.1	0.0883561	0.0528833	-0.0354727
AABR07016845.1	2.36053	2.3514	-0.00912571
AABR07016865.1	0.135618	0.0554545	-0.0801637
AABR07016950.1	-2.99474	-1.38517	1.60957
AABR07017006.1	-1.55571	0.912924	2.46863
AABR07017046.1	-0.127965	-0.113568	0.0143968
AABR07017110.1	-0.02701	0.310449	0.337459
AABR07017113.1	0.0464695	-0.774554	-0.821023
AABR07017140.1	-0.543737	-0.552305	-0.00856783
AABR07017141.1	-0.378293	-0.385927	-0.00763442
AABR07017145.1	0.073518	0.0599342	-0.0135838
AABR07017159.1	0.228416	-0.0792787	-0.307695
AABR07017159.2	-0.111504	-0.0657651	0.0457394
AABR07017200.1	-1.55571	0.77509	2.3308
AABR07017208.1	-0.139377	-0.66864	-0.529263
AABR07017208.2	-0.219426	-0.228552	-0.00912571
AABR07017227.1	1.36979	0.620158	-0.749629
AABR07017236.2	-0.539434	0.190462	0.729896
AABR07017237.3	-0.958523	-0.967091	-0.00856783
AABR07017241.1	0.0451942	0.0356975	-0.00949672
AABR07017250.1	0.155199	0.0748379	-0.0803611
AABR07017506.1	-2.57995	-0.228552	2.3514
AABR07017624.1	1.02425	3.49288	2.46863
AABR07017624.2	0.857322	-0.155829	-1.01315
AABR07017647.1	0.635306	-1.28887	-1.92417
AABR07017650.1	-0.280903	-0.707555	-0.426651
AABR07017658.1	0.239963	-0.186552	-0.426514
AABR07017662.2	0.632796	0.0356975	-0.597099
AABR07017733.1	0.0272485	1.35441	1.32716
AABR07017745.3	-0.103768	-0.477607	-0.373839
AABR07017745.4	-1.37754	-0.379089	0.998451
AABR07017773.1	1.18166	-0.375679	-1.55734
AABR07017798.2	0.040724	-0.385927	-0.426651
AABR07017825.7	0.25595	-0.193535	-0.449484
AABR07017849.1	1.01177	-0.429852	-1.44163
AABR07017850.1	-1.14569	-0.791727	0.353964
AABR07017874.1	-1.2803	-0.700867	0.579434
AABR07017901.1	0.183002	0.89713	0.714127
AABR07017902.1	-1.27059	-0.592496	0.678093
AABR07017917.1	0.0272485	1.03065	1.0034
AABR07017999.1	-0.151023	-0.56292	-0.411897
AABR07018038.1	0.338067	0.0595121	-0.278554
AABR07018038.2	-0.362015	0.129597	0.491611
AABR07018058.1	0.464524	0.776637	0.312113
AABR07018064.1	-0.290408	-0.749354	-0.458946
AABR07018078.1	0.131231	-0.218626	-0.349856
AABR07018087.1	0.0757242	-0.025749	-0.101473
AABR07018115.3	0.0526609	0.189812	0.137151
AABR07018116.1	0.400062	-0.331617	-0.731679
AABR07018124.1	1.85168	2.03521	0.183534
AABR07018226.1	0.0671559	-0.0393164	-0.106472
AABR07018226.2	2.18825	1.17576	-1.01249
AABR07018244.1	1.89826	-0.289471	-2.18774
AABR07018244.2	-0.69137	-0.284312	0.407058
AABR07018273.1	1.36353	1.03065	-0.332878
AABR07018273.2	0.583181	0.746258	0.163077
AABR07018318.1	-0.0181775	0.2213	0.239478
AABR07018321.1	-0.056983	-0.0550563	0.0019267
AABR07018323.1	-0.191675	-0.076206	0.115469
AABR07018437.1	-0.543737	-0.552305	-0.00856783
AABR07018459.1	-0.280903	0.0342817	0.315185
AABR07018504.1	-0.73078	-1.96989	-1.23911
AABR07018533.1	-0.0442091	0.0305381	0.0747472
AABR07018792.1	0.563078	0.816482	0.253404
AABR07018857.1	-0.104154	-0.117769	-0.0136155
AABR07019061.1	0.508475	0.0374658	-0.471009
AABR07019083.1	0.248305	0.268042	0.0197371
AABR07019083.2	-0.539434	-1.13693	-0.597499
AABR07019085.1	0.0785713	0.109691	0.0311195
AABR07019086.1	-0.0652792	0.0280532	0.0933324
AABR07019088.1	-0.739265	-1.12911	-0.389848
AABR07019091.1	-1.185	-0.774554	0.410449
AABR07019116.2	1.13803	1.12734	-0.0106921
AABR07019253.1	-0.363404	0.234057	0.597461
AABR07019254.2	-0.0673407	-0.0784422	-0.0111015
AABR07019341.1	-0.0509515	-0.231977	-0.181026
AABR07019383.1	0.779571	1.25795	0.478384
AABR07019403.1	0.018648	-0.0578058	-0.0764538
AABR07019437.4	-0.280903	0.715086	0.995989
AABR07019437.7	0.620203	0.612569	-0.00763442
AABR07019572.1	-1.99549	0.355909	2.3514
AABR07019663.1	0.352523	0.248251	-0.104271
AABR07020786.1	0.231498	0.151752	-0.0797464
AABR07020879.1	-0.241217	-0.25133	-0.0101135
AABR07020966.1	1.17711	0.75069	-0.426424
AABR07020966.2	0.629655	0.0321562	-0.597499
AABR07020987.1	1.63361	1.7389	0.105289
AABR07020990.1	0.725046	0.0342817	-0.690764
AABR07021022.1	0.728613	0.302167	-0.426446
AABR07021220.1	-0.0926222	0.199552	0.292175
AABR07021221.1	-0.101076	-0.208495	-0.107419
AABR07021384.1	0.296192	-0.0835296	-0.379722
AABR07021400.1	-0.378293	0.0321562	0.410449
AABR07021402.1	-0.407484	0.456792	0.864275
AABR07021465.2	-0.118262	-0.0269304	0.0913321
AABR07021494.1	0.0272485	1.03065	1.0034
AABR07021503.1	0.268719	1.03873	0.770012
AABR07021536.1	-0.469255	-0.589382	-0.120127
AABR07021544.1	-0.566875	-0.613593	-0.0467183
AABR07021547.1	-0.0682594	-0.0666637	0.00159571
AABR07021565.1	-1.55571	-0.552305	1.0034
AABR07021573.2	-0.686261	-1.0194	-0.333139
AABR07021590.1	-0.971248	0.0321562	1.0034
AABR07021596.3	0.536874	0.0399389	-0.496935
AABR07021596.4	0.0527348	0.0416764	-0.0110585
AABR07021635.1	2.36053	2.02765	-0.332878
AABR07021635.3	0.750147	0.623944	-0.126202
AABR07021666.1	0.49971	0.336599	-0.163111
AABR07021691.2	0.977008	1.11082	0.133811
AABR07021704.1	-0.0595958	-0.0448886	0.0147072
AABR07021714.1	-0.366702	-1.22805	-0.861348
AABR07021717.1	0.186698	0.0385261	-0.148171
AABR07021734.1	-0.0271572	0.135628	0.162785
AABR07021759.1	-0.195751	-0.076898	0.118853
AABR07021762.1	0.113269	-0.313155	-0.426424
AABR07021812.1	0.00808863	-0.065763	-0.0738516
AABR07021823.1	-0.274513	-0.473893	-0.19938
AABR07021840.1	-0.0357403	0.012865	0.0486053
AABR07021863.1	0.307886	0.0872365	-0.22065
AABR07021871.1	-0.515953	0.0749634	0.590917
AABR07021888.1	0.0533182	-0.290575	-0.343893
AABR07021930.1	-0.172667	-0.308894	-0.136227
AABR07021955.1	0.239337	0.0552868	-0.184051
AABR07021988.1	0.0863769	0.0467264	-0.0396504
AABR07021996.1	0.265904	-0.00447164	-0.270375
AABR07022022.1	1.05212	0.777873	-0.27425
AABR07022053.1	0.0272485	0.612569	0.58532
AABR07022098.1	0.165435	0.625205	0.45977
AABR07022104.1	-0.543737	0.0356975	0.579434
AABR07022144.1	0.0784172	-0.0919376	-0.170355
AABR07022168.1	1.36353	1.03065	-0.332878
AABR07022653.1	-0.0568858	-0.0673778	-0.010492
AABR07022739.1	1.04667	-0.385927	-1.4326
AABR07022999.1	0.308028	0.298531	-0.00949672
AABR07024107.1	0.040724	-0.977002	-1.01773
AABR07024139.1	0.107571	0.097742	-0.00982907
AABR07024203.1	0.0451942	0.258957	0.213763
AABR07024261.1	-0.177055	0.230003	0.407058
AABR07024291.1	-0.556712	0.446692	1.0034
AABR07024303.1	0.410547	-0.450801	-0.861348
AABR07024381.2	-0.543737	-1.56146	-1.01773
AABR07024439.1	0.264189	0.0949631	-0.169225
AABR07024441.1	0.435817	0.279143	-0.156673
AABR07024457.1	-0.104923	-0.443403	-0.33848
AABR07024463.1	-1.04384	-0.00524623	1.0386
AABR07024468.1	0.365035	0.355909	-0.00912571
AABR07024473.2	0.610864	0.336537	-0.274327
AABR07024500.1	1.04816	0.885517	-0.162644
AABR07024542.1	-0.0241	0.0330655	0.0571655
AABR07024580.1	0.620203	1.03065	0.410449
AABR07024593.2	-0.679772	-0.0506973	0.629075
AABR07024637.1	-1.77796	0.0367082	1.81467
AABR07024641.1	0.580305	1.51457	0.934266
AABR07024769.1	0.0404298	0.103523	0.0630928
AABR07024786.1	0.199276	0.176433	-0.0228432
AABR07024795.1	-0.537286	0.262058	0.799344
AABR07024825.1	0.531552	1.17576	0.644206
AABR07024825.2	0.267759	0.112745	-0.155014
AABR07024833.1	-0.2828	-0.580973	-0.298172
AABR07024869.1	-0.652725	-0.492254	0.160471
AABR07024869.2	-1.20007	0.252298	1.45236
AABR07024907.1	0.256933	0.246328	-0.0106054
AABR07024908.1	-3.04542	-2.60742	0.438003
AABR07024955.1	1.04419	0.770445	-0.273746
AABR07024964.1	-0.103768	-0.700867	-0.597099
AABR07024972.1	-0.958523	0.360304	1.31883
AABR07024982.1	1.36979	-1.99549	-3.36528
AABR07024999.1	-0.378293	1.20714	1.58544
AABR07025010.1	0.258669	0.231246	-0.0274226
AABR07025023.1	-0.0145533	-0.16045	-0.145897
AABR07025089.1	-0.883376	0.456216	1.33959
AABR07025140.1	-0.408562	-0.331617	0.0769449
AABR07025263.1	0.118499	0.660201	0.541702
AABR07025272.1	-1.99549	0.620158	2.61565
AABR07025295.1	0.0239302	-0.00043487	-0.0243651
AABR07025301.1	-0.0176018	-0.065981	-0.0483792
AABR07025303.1	2.03622	2.3514	0.315185
AABR07025328.1	0.718481	0.127662	-0.590819
AABR07025345.1	0.040724	1.62319	1.58247
AABR07025358.1	0.00804708	-0.145086	-0.153133
AABR07025368.1	-0.0592475	0.0994183	0.158666
AABR07025527.1	2.36828	0.612569	-1.75572
AABR07025757.1	0.206533	0.0100011	-0.196532
AABR07025787.1	0.632796	0.0356975	-0.597099
AABR07025819.1	-0.228693	-0.21179	0.0169031
AABR07025825.1	-2.57995	0.452252	3.03221
AABR07025986.2	-0.556712	0.770445	1.32716
AABR07026002.1	0.322449	0.0424284	-0.280021
AABR07026002.3	0.464524	-0.325671	-0.790195
AABR07026012.1	-0.4227	-0.355319	0.0673805
AABR07026032.1	-0.114699	-0.074631	0.0400678
AABR07026032.3	-0.269945	-0.212079	0.0578654
AABR07026048.2	1.04419	0.0286086	-1.01558
AABR07026058.1	-2.31712	-0.707555	1.60957
AABR07026112.1	-0.0762866	0.203629	0.279915
AABR07026112.2	0.312588	0.717961	0.405374
AABR07026114.1	1.63361	-0.977002	-2.61061
AABR07026137.1	-1.185	-1.19264	-0.00763442
AABR07026137.2	-1.185	0.230003	1.41501
AABR07026270.1	0.508475	-0.379089	-0.887564
AABR07026271.1	-0.0010863	-0.19138	-0.190294
AABR07026291.1	0.295493	0.16452	-0.130972
AABR07026294.1	-0.0277228	0.0819664	0.109689
AABR07026300.1	0.0699839	-0.210924	-0.280908
AABR07026311.1	0.125991	0.31789	0.191899
AABR07026317.1	0.0519684	0.35169	0.299721
AABR07026353.1	0.89563	-0.289471	-1.1851
AABR07026361.1	-1.29287	0.0342817	1.32716
AABR07026361.2	0.365035	0.355909	-0.00912571
AABR07026377.1	0.398096	-0.615056	-1.01315
AABR07026424.1	-3.83073	-3.932	-0.101276
AABR07026473.1	0.0171488	0.00608327	-0.0110655
AABR07026483.1	0.352523	0.341411	-0.0111115
AABR07026509.1	-0.543737	0.0356975	0.579434
AABR07026536.1	0.6375	0.585794	-0.0517057
AABR07026539.1	-0.795583	-0.503765	0.291818
AABR07026557.1	0.308028	1.41727	1.10925
AABR07026557.2	-0.156393	-0.282595	-0.126202
AABR07026565.1	-0.41936	0.0404096	0.45977
AABR07026654.1	0.0906848	0.0715822	-0.0191026
AABR07026797.1	-0.643164	-0.304769	0.338395
AABR07026805.1	-0.10824	0.0509082	0.159148
AABR07026892.1	1.05039	1.03974	-0.0106515
AABR07026893.1	0.471962	0.656948	0.184986
AABR07026929.1	-0.191675	0.339589	0.531264
AABR07026957.1	0.0168428	-0.0829346	-0.0997774
AABR07026972.1	-2.57995	-0.970388	1.60957
AABR07026984.1	0.620203	1.03065	0.410449
AABR07026997.1	-0.0951558	-0.118475	-0.023319
AABR07027009.1	0.040724	0.843418	0.802694
AABR07027010.2	-0.69992	0.0342817	0.734202
AABR07027015.1	-0.0923095	0.911929	1.00424
AABR07027080.1	2.03622	2.61565	0.579434
AABR07027088.1	-0.0350326	0.243917	0.27895
AABR07027111.1	-0.846218	-0.202012	0.644206
AABR07027137.1	0.683282	-0.350834	-1.03412
AABR07027190.2	0.040724	-0.385927	-0.426651
AABR07027212.1	-0.28509	-0.116952	0.168138
AABR07027254.1	1.03922	2.20564	1.16642
AABR07027258.1	1.6172	2.02765	0.410449
AABR07027267.1	-0.971248	-0.977002	-0.00575387
AABR07027272.1	0.42247	0.226257	-0.196213
AABR07027287.1	0.0272485	1.35441	1.32716
AABR07027306.1	0.0413546	-0.0178067	-0.0591613
AABR07027309.1	0.235388	-0.0438249	-0.279213
AABR07027322.1	0.0315961	-0.0688297	-0.100426
AABR07027390.2	-0.378293	-0.977002	-0.598709
AABR07027394.2	1.04419	-0.562465	-1.60666
AABR07027407.1	-0.1319	-0.0396431	0.0922573
AABR07027494.1	-0.73078	-1.5518	-0.821023
AABR07027502.1	1.04419	1.25795	0.213763
AABR07027524.1	0.629655	1.03671	0.407058
AABR07027545.1	0.397502	1.20002	0.802515
AABR07027555.1	-2.28992	-2.17732	0.112603
AABR07027567.1	0.155908	-0.238007	-0.393914
AABR07027575.1	-0.0108319	0.237471	0.248303
AABR07027581.1	0.620203	1.84191	1.22171
AABR07027718.1	0.45526	0.0286086	-0.426651
AABR07027722.1	-0.41737	0.544383	0.961753
AABR07027799.1	0.113628	-0.0143826	-0.12801
AABR07027809.2	-1.58096	0.770445	2.3514
AABR07027819.2	0.129279	0.571545	0.442266
AABR07027854.1	-0.223988	0.0493889	0.273377
AABR07027870.1	0.00065688	0.0484623	0.0478054
AABR07027870.2	0.109092	-0.0153833	-0.124476
AABR07027902.1	-2.8022	-1.78371	1.01849
AABR07027910.1	-0.149652	-0.313371	-0.163719
AABR07027925.1	0.398096	1.04056	0.642468
AABR07027925.2	0.620203	-0.996997	-1.6172
AABR07027979.1	-0.222908	-0.159911	0.0629973
AABR07028009.1	-0.652725	-0.492254	0.160471
AABR07028013.1	-0.334199	-0.228896	0.105302
AABR07028027.1	0.135658	-0.0408128	-0.176471
AABR07028237.1	0.236138	-0.0804697	-0.316608
AABR07028349.1	-0.0426476	-0.154667	-0.112019
AABR07028352.1	-0.199096	-0.180641	0.0184553
AABR07028414.1	0.040724	-0.977002	-1.01773
AABR07028469.1	-0.962754	-1.56146	-0.598709
AABR07028488.1	0.08709	0.233423	0.146333
AABR07028615.1	0.0441465	0.0153966	-0.02875
AABR07028749.2	-0.556712	0.446692	1.0034
AABR07028769.1	0.00584389	-0.100386	-0.10623
AABR07028785.1	0.308028	-2.31712	-2.62515
AABR07028792.1	0.0451942	0.0356975	-0.00949672
AABR07028793.1	-0.229742	-0.588926	-0.359184
AABR07028795.1	0.137457	-0.0961346	-0.233591
AABR07028795.2	-0.113192	0.0101151	0.123308
AABR07028797.1	2.27111	0.0286086	-2.2425
AABR07028805.1	-0.290352	-0.510228	-0.219876
AABR07028816.1	0.144874	0.212148	0.0672739
AABR07028839.1	2.63211	2.03521	-0.596899
AABR07028839.2	-0.249477	-0.152854	0.0966229
AABR07028859.1	-2.14034	-0.325671	1.81467
AABR07028887.1	-0.216872	-0.144588	0.0722836
AABR07028902.1	0.0164394	0.118169	0.101729
AABR07028908.2	0.0300653	0.0572628	0.0271975
AABR07028917.1	-0.16332	-0.484927	-0.321607
AABR07028970.2	-0.0383962	-0.172992	-0.134596
AABR07028979.1	0.319326	0.23903	-0.0802964
AABR07028984.1	-0.381447	-0.544441	-0.162995
AABR07028989.1	-0.0335442	-0.0854926	-0.0519484
AABR07028995.1	-0.407978	-1.77361	-1.36564
AABR07028995.2	0.0103065	-0.136816	-0.147123
AABR07028997.1	0.0108038	-0.000489592	-0.0112934
AABR07028998.1	0.0688073	-0.00449557	-0.0733028
AABR07028999.1	-0.446433	-0.374544	0.0718888
AABR07029002.2	0.129137	0.0615287	-0.067608
AABR07029002.3	0.137154	0.0704985	-0.0666551
AABR07029023.1	-0.634213	-0.379089	0.255124
AABR07029195.1	0.000295547	-0.109331	-0.109626
AABR07029198.1	0.0322057	-0.0395738	-0.0717795
AABR07029217.2	-0.828819	-1.10256	-0.273746
AABR07029217.3	-0.589023	-0.962862	-0.373839
AABR07029221.1	-0.280903	-0.707555	-0.426651
AABR07029260.1	-0.971248	-0.977002	-0.00575387
AABR07029269.1	0.758528	0.837811	0.0792833
AABR07029272.1	0.219769	-0.325099	-0.544868
AABR07029275.1	-0.316006	-0.31418	0.00182626
AABR07029417.1	-0.0945062	-0.129681	-0.0351746
AABR07029457.1	-2.57995	0.258957	2.83891
AABR07029526.1	-1.185	-0.774554	0.410449
AABR07029573.1	0.0231629	-0.0348679	-0.0580308
AABR07029581.1	0.169982	0.158651	-0.0113307
AABR07029596.1	-0.178363	-0.391217	-0.212854
AABR07029605.1	-0.109917	-0.0829542	0.0269624
AABR07029613.1	0.0133862	-0.153567	-0.166953
AABR07029634.4	0.45526	0.446692	-0.00856783
AABR07029651.1	0.0510463	-0.0642457	-0.115292
AABR07029661.1	-0.3015	-0.0326205	0.26888
AABR07029742.1	0.374152	0.296049	-0.0781023
AABR07029803.1	0.312588	-1.28887	-1.60146
AABR07029804.1	-0.556712	-1.58096	-1.02425
AABR07029836.1	-0.556712	-0.562465	-0.00575387
AABR07029847.1	0.620203	0.612569	-0.00763442
AABR07029862.2	0.308028	0.298531	-0.00949672
AABR07029863.1	0.826903	-0.186552	-1.01345
AABR07029863.2	-0.883376	0.233607	1.11698
AABR07029863.3	-0.807045	-0.173023	0.634022
AABR07029901.1	-0.859114	-2.29171	-1.4326
AABR07029958.1	0.204755	0.331276	0.126521
AABR07029963.1	-0.0191775	0.182438	0.201615
AABR07029970.1	1.04986	0.932192	-0.117668
AABR07030019.1	-0.42413	-0.510318	-0.0861881
AABR07030034.1	-1.29287	-0.289471	1.0034
AABR07030085.1	0.0272485	1.03065	1.0034
AABR07030086.2	-0.505317	-0.603605	-0.0982886
AABR07030133.1	-1.99549	0.0321562	2.02765
AABR07030156.1	-2.31712	-1.29863	1.01849
AABR07030156.2	0.043569	0.0630763	0.0195074
AABR07030162.1	0.63762	0.247771	-0.389849
AABR07030200.1	-0.369592	-0.155829	0.213763
AABR07030257.1	0.826903	0.400434	-0.426469
AABR07030351.1	-0.634213	-2.99474	-2.36053
AABR07030375.1	0.138404	0.288402	0.149998
AABR07030375.3	-0.446433	0.263606	0.710039
AABR07030423.1	-0.280903	0.298531	0.579434
AABR07030435.1	-0.309953	-0.128205	0.181749
AABR07030443.1	-0.9531	-0.599136	0.353964
AABR07030443.2	-0.369592	-0.379089	-0.00949672
AABR07030494.1	1.26772	0.0286086	-1.23911
AABR07030498.1	0.182616	-0.829087	-1.0117
AABR07030501.1	-1.77796	0.0367082	1.81467
AABR07030520.1	-0.759607	-0.183088	0.576519
AABR07030521.1	0.0402251	-0.075058	-0.115283
AABR07030524.1	-0.641296	-0.833027	-0.191732
AABR07030527.1	-1.99549	0.843418	2.83891
AABR07030527.2	0.135073	0.276142	0.141069
AABR07030529.1	-0.160167	-0.719298	-0.559131
AABR07030544.1	-0.315909	0.569813	0.885723
AABR07030563.1	0.103559	-0.0561471	-0.159706
AABR07030566.1	-0.280903	-2.31712	-2.03622
AABR07030590.1	-0.859114	0.1332	0.992314
AABR07030598.1	-0.586173	-0.960048	-0.373875
AABR07030603.1	-0.127961	-0.239474	-0.111512
AABR07030603.2	-0.0197553	0.131744	0.1515
AABR07030630.1	0.0464695	0.0367082	-0.00976129
AABR07030642.1	2.03622	1.60957	-0.426651
AABR07030657.1	0.428369	0.17636	-0.252009
AABR07030729.1	0.45526	-0.562465	-1.01773
AABR07030791.1	0.785327	0.258957	-0.52637
AABR07030823.1	-0.411599	-0.259143	0.152456
AABR07030834.1	1.02425	2.83891	1.81467
AABR07030861.1	0.00255726	-0.017436	-0.0199932
AABR07030890.1	-0.28867	-0.451782	-0.163111
AABR07030901.1	0.695689	-0.501486	-1.19717
AABR07030903.1	-0.169539	-0.403155	-0.233615
AABR07030911.1	-0.253963	0.0222754	0.276239
AABR07030914.1	-0.0319351	0.058768	0.0907031
AABR07030919.1	-0.398064	-0.869073	-0.471009
AABR07030926.1	0.0689206	0.00182486	-0.0670958
AABR07031089.1	-0.0206829	0.130916	0.151599
AABR07031150.1	0.0272485	1.03065	1.0034
AABR07031193.1	0.206775	0.358378	0.151603
AABR07031278.1	0.785327	0.452252	-0.333074
AABR07031380.1	-0.210677	-0.128465	0.0822115
AABR07031388.1	-0.456894	-0.123561	0.333334
AABR07031399.1	-0.464917	-0.476007	-0.0110906
AABR07031445.1	-0.0680847	-0.0206626	0.0474221
AABR07031480.1	-0.100389	0.297851	0.398239
AABR07031489.1	-0.280903	-1.29863	-1.01773
AABR07031491.2	-0.0467567	-0.0487352	-0.0019785
AABR07031494.1	0.120973	0.000734787	-0.120238
AABR07031505.1	0.175139	0.164718	-0.0104211
AABR07031533.1	-0.00872165	0.00866876	0.0173904
AABR07031533.3	0.761418	0.973371	0.211953
AABR07031588.1	1.46782	0.192615	-1.27521
AABR07031666.1	0.0492488	-0.25133	-0.300579
AABR07031674.2	0.0502899	0.0397371	-0.0105528
AABR07031674.3	0.135819	0.20266	0.066841
AABR07031691.1	0.620203	0.612569	-0.00763442
AABR07031695.1	-1.2803	-0.113881	1.16642
AABR07031724.1	0.785327	-2.57995	-3.36528
AABR07031734.13	-1.69932	-0.965116	0.734202
AABR07031734.14	0.30546	0.378227	0.0727668
AABR07031740.1	0.29092	-1.10256	-1.39349
AABR07031756.1	0.0427555	0.0356757	-0.00707981
AABR07031756.2	0.177308	0.127654	-0.0496544
AABR07031767.1	0.124791	0.0663021	-0.0584886
AABR07031918.1	0.0693978	-0.00487375	-0.0742716
AABR07031931.1	-2.31712	-0.707555	1.60957
AABR07031947.1	-0.971248	-0.977002	-0.00575387
AABR07031963.1	0.308028	0.298531	-0.00949672
AABR07032097.1	-0.138869	-0.0716557	0.0672134
AABR07032135.1	-0.362264	-0.166748	0.195517
AABR07032202.1	0	0	0
AABR07032237.1	-0.219426	0.912924	1.13235
AABR07032255.2	-0.441675	0.230003	0.671679
AABR07032338.1	-0.381447	0.456568	0.838014
AABR07032392.1	0.106064	0.341793	0.235728
AABR07032439.1	-0.0492171	0.220796	0.270013
AABR07032453.1	-0.32961	0.427185	0.756795
AABR07032503.1	-0.219426	-0.970388	-0.750962
AABR07032520.1	0.249932	0.0954604	-0.154471
AABR07032520.3	-1.185	0.400434	1.58544
AABR07032520.4	0.620203	1.35441	0.734202
AABR07032582.1	-0.69992	-0.707555	-0.00763442
AABR07032621.1	1.03922	0.0214946	-1.01773
AABR07032622.1	-0.556712	0.446692	1.0034
AABR07032724.1	-0.556712	1.03469	1.59141
AABR07032724.3	-1.58096	0.770445	2.3514
AABR07032751.1	-0.796429	0.0415859	0.838014
AABR07032787.1	0.464524	-0.325671	-0.790195
AABR07032821.1	-0.142296	0.351949	0.494245
AABR07032856.1	0.490655	0.832276	0.341621
AABR07032904.1	0.0533065	-0.296182	-0.349488
AABR07033020.1	-0.605294	-0.615056	-0.00976129
AABR07033023.1	0.101832	0.398957	0.297125
AABR07033045.1	-0.365258	0.795928	1.16119
AABR07033047.1	-0.378293	0.0321562	0.410449
AABR07033162.1	-0.183873	-0.0715815	0.112291
AABR07033184.1	0.725046	0.715086	-0.00995947
AABR07033301.1	-1.77796	-0.450801	1.32716
AABR07033318.1	2.04517	-0.996997	-3.04217
AABR07033324.1	-0.0209015	-0.0345041	-0.0136026
AABR07033465.1	-0.786022	-0.0793522	0.70667
AABR07033564.1	0.152556	-0.0524164	-0.204973
AABR07033570.2	-0.378293	1.03671	1.41501
AABR07033653.1	-0.698234	-0.998947	-0.300713
AABR07033653.2	0.0515617	0.349201	0.297639
AABR07033653.3	-0.15016	0.517803	0.667963
AABR07033657.1	-0.708806	-0.331617	0.377189
AABR07033720.1	-0.227873	0.0415167	0.269389
AABR07033745.1	0.145362	0.00371769	-0.141644
AABR07033745.2	-0.177055	-0.186552	-0.00949672
AABR07033757.1	-0.171207	0.0407458	0.211953
AABR07033829.1	0.189625	-0.00608009	-0.195705
AABR07033882.1	-0.0245206	0.0407425	0.0652631
AABR07033887.1	0.351454	0.378241	0.0267863
AABR07033987.1	0.826903	0.0367082	-0.790195
AABR07034183.1	0.239963	-0.774554	-1.01452
AABR07034239.1	0.036243	0.446692	0.410449
AABR07034273.1	0.0538813	0.112697	0.0588161
AABR07034293.1	0.0434074	-1.29863	-1.34204
AABR07034295.1	0.0272485	1.03065	1.0034
AABR07034315.1	-0.389548	-0.666605	-0.277057
AABR07034362.1	-0.348511	-0.611227	-0.262716
AABR07034428.1	0.040724	0.843418	0.802694
AABR07034438.1	0.426646	0.214934	-0.211712
AABR07034445.1	-0.147949	-0.14729	0.000658931
AABR07034457.1	-0.804054	-1.13693	-0.332878
AABR07034464.1	0.549276	0.476928	-0.072348
AABR07034573.3	-0.971248	-1.99549	-1.02425
AABR07034639.1	-0.00503689	-0.141873	-0.136836
AABR07034657.1	-1.23313	-0.879168	0.353964
AABR07034669.1	-0.280036	-0.0774517	0.202584
AABR07034706.1	-1.58096	0.770445	2.3514
AABR07034729.2	-1.55571	-2.57995	-1.02425
AABR07034750.1	0.00623673	0.00499949	-0.00123724
AABR07034751.1	-1.1114	-0.678306	0.433091
AABR07034767.1	-0.342843	-0.244257	0.0985858
AABR07034833.1	0.445763	0.0644769	-0.381286
AABR07034833.2	-0.378293	-0.385927	-0.00763442
AABR07034940.2	-2.8022	-0.450801	2.3514
AABR07035005.1	-0.798967	-1.32534	-0.52637
AABR07035008.1	-0.0475934	-0.360066	-0.312473
AABR07035008.2	-0.488806	-0.258383	0.230422
AABR07035008.3	0.036243	0.0286086	-0.00763442
AABR07035012.1	-0.0314792	-0.129768	-0.0982886
AABR07035074.1	0.126762	0.317448	0.190687
AABR07035098.1	0.0340176	-0.186705	-0.220722
AABR07035218.1	-0.0485185	0.00248622	0.0510048
AABR07035273.1	-0.0351271	-0.0463807	-0.0112536
AABR07035317.1	0.0505443	-0.166885	-0.217429
AABR07035317.2	-0.401133	0.470336	0.871469
AABR07035338.1	-0.109518	-0.146292	-0.036774
AABR07035339.1	-1.58096	0.770445	2.3514
AABR07035345.1	1.03922	0.0214946	-1.01773
AABR07035357.1	0.162061	-0.0430118	-0.205073
AABR07035375.1	0.0539957	-0.0622438	-0.116239
AABR07035380.1	-0.0492171	-0.166885	-0.117668
AABR07035380.2	-0.272174	-1.87363	-1.60146
AABR07035412.2	0.482948	-0.313155	-0.796103
AABR07035428.1	-0.0974603	-0.00827641	0.0891838
AABR07035428.2	-0.0162681	-0.0605645	-0.0442963
AABR07035437.1	0.198332	0.174084	-0.0242483
AABR07035461.1	-0.69992	-0.707555	-0.00763442
AABR07035465.1	0.619737	0.679104	0.059367
AABR07035470.1	0.169166	0.264845	0.0956788
AABR07035479.1	0.153271	0.0361245	-0.117146
AABR07035506.1	-0.855948	-0.406549	0.449399
AABR07035539.1	0.132953	0.0212182	-0.111735
AABR07035541.3	0.0502899	0.75696	0.70667
AABR07035622.1	0.785327	-0.228552	-1.01388
AABR07035722.1	0.231488	0.0399389	-0.191549
AABR07035725.1	-0.68938	-0.846435	-0.157054
AABR07035778.1	-1.06555	-0.572583	0.49297
AABR07035780.1	-0.395709	0.0413507	0.437059
AABR07035780.2	0.504477	0.600575	0.096098
AABR07035780.3	0.826903	-0.186552	-1.01345
AABR07035780.6	0.462212	0.452252	-0.00995947
AABR07035782.1	0.0526609	-0.123561	-0.176221
AABR07035787.1	-0.0554648	-0.0142132	0.0412516
AABR07035796.1	0.0511378	0.514906	0.463768
AABR07035802.1	0.522042	0.385384	-0.136657
AABR07035818.1	0.170182	0.213673	0.0434913
AABR07035819.1	0.040724	0.0321562	-0.00856783
AABR07035832.1	0.0716418	0.116414	0.0447727
AABR07035839.1	0.00214357	-0.123849	-0.125993
AABR07035916.1	-0.403981	-0.838556	-0.434575
AABR07035946.1	-0.0905156	-0.0673614	0.0231542
AABR07035955.1	0.1771	-0.469601	-0.646701
AABR07036007.1	0.0157645	0.00587075	-0.00989379
AABR07036010.1	-0.0473241	-0.110787	-0.0634628
AABR07036019.1	-0.0507844	-0.109396	-0.0586116
AABR07036302.1	-0.219426	0.0356975	0.255124
AABR07036331.2	0.103416	-0.0284507	-0.131867
AABR07036336.1	1.04915	-0.228552	-1.2777
AABR07036374.1	-0.203694	-0.343675	-0.139981
AABR07036374.2	0.462212	0.452252	-0.00995947
AABR07036375.1	0.403339	0.143526	-0.259813
AABR07036376.1	0.462212	0.258957	-0.203255
AABR07036407.1	-0.95599	-0.700867	0.255124
AABR07036411.1	-0.20256	-0.149059	0.0535013
AABR07036452.1	-0.765986	-0.774554	-0.00856783
AABR07036514.1	1.04419	-0.562465	-1.60666
AABR07036526.1	-0.996997	1.03065	2.02765
AABR07036550.1	0.859804	0.0406449	-0.819159
AABR07036623.1	0.0272485	1.61865	1.59141
AABR07036640.1	1.04816	0.0342817	-1.01388
AABR07036648.1	-0.103768	0.302167	0.405934
AABR07036649.1	0.580305	-0.132376	-0.712681
AABR07036649.2	0.535545	-0.113881	-0.649426
AABR07036723.1	-0.69992	-0.289471	0.410449
AABR07036746.1	6.3373	-1.58096	-7.91825
AABR07036855.1	-0.00651031	-0.0302388	-0.0237285
AABR07036920.1	0.416061	0.122355	-0.293706
AABR07036974.1	0.365035	-0.385927	-0.750962
AABR07037009.1	0.123184	0.19396	0.0707762
AABR07037058.1	-1.43628	-1.18287	0.253404
AABR07037058.2	0.089291	0.215812	0.126521
AABR07037173.1	-0.497932	-0.361912	0.13602
AABR07037203.1	-0.236565	0.0155077	0.252073
AABR07037243.1	-0.309529	-0.411841	-0.102312
AABR07037250.1	-1.12836	0.0380549	1.16642
AABR07037307.1	0.253377	0.362936	0.109559
AABR07037343.1	-0.122416	-0.54893	-0.426514
AABR07037356.1	-0.00999409	-0.203227	-0.193233
AABR07037410.1	0.0621568	0.0463352	-0.0158217
AABR07037419.1	0.921033	0.909774	-0.0112594
AABR07037436.1	-0.0078474	0.0952778	0.103125
AABR07037447.1	0.040724	-0.977002	-1.01773
AABR07037451.1	-0.53834	-0.272919	0.265421
AABR07037489.1	-0.136522	0.0599381	0.19646
AABR07037510.2	0.165435	0.0392326	-0.126202
AABR07037520.1	0.0144226	0.0469857	0.0325631
AABR07037528.1	0.308198	-0.0100177	-0.318215
AABR07037536.1	0.10997	-0.111566	-0.221536
AABR07037698.1	0.0434074	-2.31712	-2.36053
AABR07037923.1	0.040724	-1.99549	-2.03622
AABR07037927.1	0.35024	0.0395043	-0.310736
AABR07037943.1	-0.229166	-0.0589028	0.170264
AABR07037995.1	-0.131969	-0.0741436	0.0578252
AABR07038019.1	-0.134106	-0.061837	0.0722688
AABR07038021.1	0.00942268	-0.139198	-0.148621
AABR07038029.1	0.392246	0.220796	-0.17145
AABR07038349.1	-0.219426	0.258957	0.478384
AABR07038355.1	1.42777	-0.289471	-1.71724
AABR07038849.1	-0.00185048	0.0190111	0.0208616
AABR07038849.2	0.110331	0.175334	0.0650035
AABR07038873.1	-0.192951	-1.05296	-0.860006
AABR07038881.1	0.620203	0.0214946	-0.598709
AABR07038886.1	0.45526	-0.562465	-1.01773
AABR07038895.2	-0.290408	-0.400722	-0.110314
AABR07038926.1	-0.166468	-0.0570737	0.109394
AABR07038930.1	0.45526	0.770445	0.315185
AABR07038948.2	0.0566037	0.0912504	0.0346467
AABR07039037.1	0.486144	-0.0743239	-0.560468
AABR07039104.1	0.0924807	0.090737	-0.00174373
AABR07039104.2	0	2.02765	2.02765
AABR07039133.2	1.62205	1.38197	-0.24008
AABR07039140.1	-0.971248	-0.385927	0.58532
AABR07039153.1	-1.37754	-0.379089	0.998451
AABR07039153.2	-0.112841	0.0845812	0.197422
AABR07039195.1	1.04419	-0.562465	-1.60666
AABR07039202.1	-1.55571	-0.228552	1.32716
AABR07039210.1	-0.0404254	0.065312	0.105737
AABR07039210.2	0.129216	-0.0381193	-0.167335
AABR07039214.2	-0.280903	-2.31712	-2.03622
AABR07039218.1	0.215649	0.383973	0.168324
AABR07039229.2	0.0539715	-0.118443	-0.172415
AABR07039234.1	0.210508	0.094568	-0.11594
AABR07039236.1	0.789156	0.26309	-0.526066
AABR07039303.3	0.138404	0.0401154	-0.0982886
AABR07039303.4	0.0451942	-0.552305	-0.597499
AABR07039303.6	1.36353	2.49588	1.13235
AABR07039304.1	0.0600029	-0.0378458	-0.0978486
AABR07039307.1	1.50772	5.50866	4.00093
AABR07039316.1	0.0395432	0.045917	0.00637383
AABR07039328.1	0.21801	-0.967091	-1.1851
AABR07039328.2	-0.0248098	0.0530766	0.0778863
AABR07039328.3	2.04517	0.612569	-1.4326
AABR07039334.1	-0.0838643	-0.0541035	0.0297608
AABR07039334.2	-1.185	-1.78371	-0.598709
AABR07039336.2	0.00274758	0.0742334	0.0714858
AABR07039336.3	-1.05261	-2.29171	-1.23911
AABR07039345.1	-0.971248	0.0321562	1.0034
AABR07039354.1	-0.467846	0.0385261	0.506372
AABR07039356.1	0.0662384	-0.146688	-0.212926
AABR07039356.2	-0.996997	-0.996997	0
AABR07039377.2	-0.146068	-0.967091	-0.821023
AABR07039438.1	0.036243	1.77409	1.73784
AABR07039446.2	0.262822	-0.0999773	-0.3628
AABR07039447.1	-0.219426	0.258957	0.478384
AABR07039448.1	-0.0521773	-0.138365	-0.0861881
AABR07039461.1	0.457264	0.539328	0.0820637
AABR07039541.1	-0.665749	0.217981	0.88373
AABR07039648.1	-0.132515	-0.0663099	0.0662052
AABR07039697.1	0.0481684	0.0380549	-0.0101135
AABR07039778.1	-0.280903	0.715086	0.995989
AABR07039806.1	0.563078	-0.186552	-0.749629
AABR07039936.1	0.268719	0.0356975	-0.233021
AABR07040095.1	0.265254	0.263324	-0.00193012
AABR07040412.1	0.4992	0.18411	-0.31509
AABR07040622.1	0.880549	0.0380549	-0.842494
AABR07040624.1	-1.77796	-1.78371	-0.00575387
AABR07040629.1	-0.0652643	-0.136705	-0.0714406
AABR07040782.1	-0.484525	-0.817697	-0.333172
AABR07040839.1	-0.166481	0.390336	0.556817
AABR07040840.1	-0.122416	-0.54893	-0.426514
AABR07040855.1	0.215354	0.122584	-0.0927702
AABR07040864.1	-0.198279	0.0904827	0.288762
AABR07040887.1	1.30455	0.683722	-0.620824
AABR07040938.1	-0.0438102	-0.141464	-0.0976537
AABR07040944.1	-0.443008	-0.0548999	0.388108
AABR07040947.1	-0.146068	0.739654	0.885723
AABR07040951.1	-0.971248	-0.977002	-0.00575387
AABR07040953.1	-0.0514266	-0.0549296	-0.00350309
AABR07040959.1	-0.122416	0.869898	0.992314
AABR07041089.1	-0.130287	-0.243212	-0.112924
AABR07041096.1	-0.206151	-0.117769	0.0883814
AABR07041109.1	-0.0452408	-0.720661	-0.67542
AABR07041140.1	0.426594	0.254907	-0.171687
AABR07041179.1	1.6172	2.3514	0.734202
AABR07041232.1	0.341952	0.534623	0.192671
AABR07041374.1	-1.09344	-1.8444	-0.750962
AABR07041411.1	0.0534441	-0.253319	-0.306763
AABR07041418.1	-0.0473241	0.304587	0.351911
AABR07041481.1	-2.31712	-0.289471	2.02765
AABR07041600.1	-0.153399	0.0264228	0.179822
AABR07041709.1	-1.14678	-0.659345	0.487431
AABR07041724.1	-0.220439	0.0947225	0.315161
AABR07041724.2	0.0635873	-0.193201	-0.256788
AABR07041778.1	-0.214295	-0.257214	-0.042919
AABR07041794.1	-0.543737	0.622683	1.16642
AABR07041949.1	-1.21392	-0.844806	0.369114
AABR07041963.1	-0.322109	-0.498419	-0.176311
AABR07042077.1	0.254943	0.0925318	-0.162412
AABR07042454.2	-1.58096	0.446692	2.02765
AABR07042514.3	-0.212423	-0.96161	-0.749187
AABR07042542.1	1.6172	2.3514	0.734202
AABR07042607.1	0.268719	0.0356975	-0.233021
AABR07042609.1	-0.366702	-0.963801	-0.597099
AABR07042611.1	-0.318885	0.372878	0.691764
AABR07042623.1	1.36979	0.355909	-1.01388
AABR07042629.1	2.03622	3.03221	0.995989
AABR07042668.1	-0.103768	0.302167	0.405934
AABR07042733.1	-0.433045	-0.596156	-0.163111
AABR07042733.2	0.200699	-0.132376	-0.333074
AABR07042802.1	0.531552	0.298531	-0.233021
AABR07042821.1	0.0198386	0.100075	0.0802362
AABR07042825.1	-0.219426	1.03873	1.25816
AABR07042840.1	-0.312185	0.394485	0.70667
AABR07042866.1	-0.534529	-0.445373	0.089156
AABR07042892.1	0.788199	0.542624	-0.245575
AABR07042903.1	-0.0212371	-0.0362241	-0.014987
AABR07042903.2	0.45526	1.25795	0.802694
AABR07042915.1	0.0464695	0.230003	0.183534
AABR07042936.1	0.066565	-0.292689	-0.359254
AABR07042936.2	0.258675	0.371784	0.113108
AABR07042937.1	0.177443	0.310664	0.133221
AABR07043031.1	-0.207831	-0.202329	0.00550155
AABR07043098.1	-0.0196497	-0.0881999	-0.0685502
AABR07043155.1	1.03922	1.35441	0.315185
AABR07043167.3	-1.29287	-0.707555	0.58532
AABR07043169.1	-0.0642962	0.0137704	0.0780667
AABR07043190.1	0.458231	0.476276	0.018045
AABR07043200.1	-0.0953341	-0.0451384	0.0501957
AABR07043271.1	0.839559	1.43951	0.599952
AABR07043276.1	0.115901	-0.0968312	-0.212732
AABR07043279.1	0.687481	0.569813	-0.117668
AABR07043287.1	0.0481684	1.04008	0.991907
AABR07043288.1	0.307869	0.0595349	-0.248334
AABR07043354.1	0.635306	-0.284312	-0.919618
AABR07043358.1	-0.962754	0.0356975	0.998451
AABR07043365.1	0.262822	-0.0510469	-0.313869
AABR07043389.1	0.563078	1.31987	0.756795
AABR07043395.1	1.05113	-0.477607	-1.52874
AABR07043407.1	0.613865	0.828681	0.214816
AABR07043421.1	0.00395872	0.0744125	0.0704538
AABR07043428.1	-0.73078	-0.547246	0.183534
AABR07043429.1	-1.12836	-1.55502	-0.426651
AABR07043429.2	-0.411801	0.164718	0.576519
AABR07043445.1	-1.12836	-3.16458	-2.03622
AABR07043449.1	0.269651	0.504859	0.235208
AABR07043453.1	0.149451	0.228521	0.07907
AABR07043456.1	0.104657	0.644318	0.539661
AABR07043510.1	0.00817104	0.0421105	0.0339395
AABR07043514.1	0.250651	-0.0460129	-0.296664
AABR07043523.1	0.553316	-0.376815	-0.930131
AABR07043525.1	0.531552	-2.31712	-2.84867
AABR07043557.1	-0.237339	-0.418365	-0.181026
AABR07043564.1	-0.218101	0.000321586	0.218423
AABR07043601.1	-0.0568858	-1.18612	-1.12924
AABR07043654.1	0.365035	0.620158	0.255124
AABR07043701.1	0.464524	-0.132376	-0.596899
AABR07043711.1	0.267291	0.012754	-0.254537
AABR07043711.2	-0.158784	0.489479	0.648262
AABR07043720.1	0.547109	0.535927	-0.0111814
AABR07043748.1	3.11343	3.15295	0.0395219
AABR07043748.2	-0.16471	0.0704985	0.235208
AABR07043772.1	0.28038	0.567091	0.28671
AABR07043816.1	-0.378293	-0.977002	-0.598709
AABR07043823.1	-0.326141	-0.0738784	0.252263
AABR07043823.2	0.335288	0.447114	0.111826
AABR07043883.1	-0.996997	1.03065	2.02765
AABR07043892.1	-1.29287	0.298531	1.59141
AABR07043897.1	-0.182547	0.0423623	0.22491
AABR07043951.1	0.0419207	0.0469755	0.00505479
AABR07044001.4	-0.258065	-0.500645	-0.242579
AABR07044011.1	1.33057	0.932192	-0.398373
AABR07044049.1	0.461386	-0.488877	-0.950263
AABR07044079.1	1.04419	0.446692	-0.597499
AABR07044080.2	0.177006	0.0638233	-0.113183
AABR07044081.1	-0.537286	-0.376815	0.160471
AABR07044081.2	-0.537286	-0.0865738	0.450713
AABR07044139.1	0.365035	1.84602	1.48098
AABR07044273.1	0.293972	-0.0660901	-0.360062
AABR07044302.1	-0.804054	-0.54893	0.255124
AABR07044308.1	-0.641705	-0.181935	0.45977
AABR07044308.2	1.03922	0.0214946	-1.01773
AABR07044322.1	-0.385043	0.375667	0.76071
AABR07044359.1	2.62515	2.3514	-0.273746
AABR07044361.1	-0.971248	1.03671	2.00796
AABR07044362.1	0.46091	0.514858	0.0539481
AABR07044362.2	-0.166705	-0.177932	-0.0112275
AABR07044362.3	0.186698	0.302167	0.115469
AABR07044362.4	0.0204913	-0.209706	-0.230197
AABR07044362.5	-0.223622	-0.12063	0.102992
AABR07044362.6	0.370375	0.143683	-0.226692
AABR07044362.7	0.711171	0.185105	-0.526066
AABR07044364.1	-0.0993656	-0.821536	-0.72217
AABR07044366.1	0.1388	0.636892	0.498092
AABR07044375.1	-0.491149	-0.501486	-0.0103373
AABR07044375.2	-0.48214	-1.34349	-0.861348
AABR07044383.1	0.487789	0.200961	-0.286829
AABR07044388.1	-0.282373	-0.147517	0.134856
AABR07044388.2	-0.345007	-0.288459	0.0565486
AABR07044388.3	2.62515	2.61565	-0.00949672
AABR07044389.1	-0.175461	0.139999	0.31546
AABR07044404.1	0.629655	0.843418	0.213763
AABR07044408.1	-0.191675	-0.339847	-0.148171
AABR07044408.2	-0.219426	0.452252	0.671679
AABR07044408.3	0.684543	0.178314	-0.506229
AABR07044412.1	0.853179	0.0321562	-0.821023
AABR07044414.1	0.162059	-0.308761	-0.47082
AABR07044415.1	0.513075	0.390292	-0.122782
AABR07044416.2	-1.9705	-0.643339	1.32716
AABR07044420.1	-0.270433	-0.433428	-0.162995
AABR07044420.2	-0.398064	0.220796	0.61886
AABR07044421.1	0.591164	-0.0989227	-0.690087
AABR07044429.1	0.117067	0.337408	0.220341
AABR07044441.1	0.126762	0.186129	0.059367
AABR07044442.1	0.148688	-0.150423	-0.299111
AABR07044473.1	0.0434074	0.521791	0.478384
AABR07044509.1	0.365035	0.843418	0.478384
AABR07044562.1	0.437877	-0.662684	-1.10056
AABR07044569.1	-0.9531	-0.308894	0.644206
AABR07044570.1	-0.23814	0.0422455	0.280385
AABR07044570.2	0.040724	0.843418	0.802694
AABR07044593.1	0.779571	1.03469	0.255124
AABR07044596.1	2.62515	2.3514	-0.273746
AABR07044631.1	-0.910078	-0.709073	0.201004
AABR07044635.1	0.040724	-0.977002	-1.01773
AABR07044668.1	-0.47268	-0.313155	0.159526
AABR07044711.1	0.0340726	0.0118946	-0.022178
AABR07044759.1	-0.183449	0.626213	0.809662
AABR07044794.1	-0.95599	-0.700867	0.255124
AABR07044796.1	1.36353	1.35441	-0.00912571
AABR07044824.1	-0.280903	-2.31712	-2.03622
AABR07044836.1	0.175139	-0.25133	-0.426469
AABR07044900.1	0.722328	0.336599	-0.385729
AABR07044914.1	0.785327	1.03873	0.253404
AABR07044925.1	-0.161249	0.106391	0.26764
AABR07044933.1	-0.287802	-0.251634	0.0361678
AABR07044940.1	0.508475	1.03974	0.531264
AABR07044952.1	-0.556712	0.0286086	0.58532
AABR07044959.1	-0.343866	-0.40886	-0.0649948
AABR07044962.1	0.114461	0.122788	0.00832717
AABR07044980.1	-0.385043	0.324996	0.710039
AABR07044988.3	-1.41775	-0.838315	0.579434
AABR07045032.1	0.157172	0.984263	0.82709
AABR07045058.1	0.0571731	0.147307	0.090134
AABR07045071.1	-0.378293	0.620158	0.998451
AABR07045086.1	0.040724	1.20714	1.16642
AABR07045321.1	-1.09901	-1.2097	-0.110689
AABR07045322.1	-0.107917	0.00977954	0.117696
AABR07045350.1	0.0451942	0.912924	0.86773
AABR07045373.1	-0.299165	-0.524451	-0.225286
AABR07045405.1	-0.531593	-0.180091	0.351502
AABR07045427.1	-0.48214	-0.202012	0.280128
AABR07045431.1	-0.329888	-0.409648	-0.0797595
AABR07045462.1	0.531552	1.30156	0.770012
AABR07045485.1	-0.197101	-0.207753	-0.0106515
AABR07045535.1	-0.378293	0.843418	1.22171
AABR07045621.1	-0.270593	-0.136868	0.133725
AABR07045632.1	-0.440849	-0.451782	-0.0109327
AABR07045680.1	0.0294282	-0.102185	-0.131613
AABR07045684.1	0.245308	0.224693	-0.0206157
AABR07046136.1	-0.013867	-0.0164299	-0.00256284
AABR07046628.1	-0.913533	0.143669	1.0572
AABR07046635.1	-0.543737	1.03873	1.58247
AABR07046707.1	-0.0032509	-0.0243178	-0.0210669
AABR07046727.1	0.196452	0.39863	0.202179
AABR07046778.1	-7.47936	0.0235901	7.50295
AABR07046866.1	-0.0808677	0.239593	0.320461
AABR07046961.1	0.89563	0.298531	-0.597099
AABR07047011.1	0.0438631	-0.284666	-0.328529
AABR07047044.1	0.853179	0.355909	-0.497271
AABR07047089.1	-0.219426	0.77509	0.994517
AABR07047189.1	-1.54738	-3.16458	-1.6172
AABR07047219.1	-0.378784	-0.521041	-0.142257
AABR07047221.1	-1.58096	0.770445	2.3514
AABR07047232.1	-2.31712	0.0342817	2.3514
AABR07047256.1	-0.971248	1.20714	2.17839
AABR07047262.1	-1.9705	-0.155829	1.81467
AABR07047594.1	-1.09344	0.164718	1.25816
AABR07047598.1	-0.378293	-0.385927	-0.00763442
AABR07047694.1	-0.971248	-0.977002	-0.00575387
AABR07047789.1	0.00431507	-0.00830348	-0.0126185
AABR07047823.1	-0.280903	-2.31712	-2.03622
AABR07047835.1	5.60167	4.6202	-0.981473
AABR07047844.1	-0.69992	0.521791	1.22171
AABR07047872.1	-0.0327653	-0.0526112	-0.0198459
AABR07048012.1	-1.2803	-0.965116	0.315185
AABR07048013.1	-1.31557	-1.32534	-0.00976129
AABR07048031.1	0.150731	0.126891	-0.02384
AABR07048040.1	-0.411801	0.387543	0.799344
AABR07048080.1	1.02425	2.61565	1.59141
AABR07048139.1	2.03622	2.02765	-0.00856783
AABR07048211.1	0.187276	0.530605	0.343329
AABR07048308.1	-0.634213	-1.38517	-0.750962
AABR07048308.2	-0.0183012	-0.234489	-0.216188
AABR07048397.1	0.022793	0.0154089	-0.00738404
AABR07048419.2	0.0266447	-0.124739	-0.151383
AABR07048420.2	0.108625	-0.516009	-0.624634
AABR07048420.5	0.036243	0.770445	0.734202
AABR07048420.6	-0.348511	0.319206	0.667717
AABR07048421.1	0.0827144	-0.443245	-0.52596
AABR07048427.3	0.365035	1.03671	0.671679
AABR07048453.1	-0.253824	-0.181935	0.0718888
AABR07048463.2	-0.372683	0.159758	0.532442
AABR07048469.2	0.0434074	-0.289471	-0.332878
AABR07048473.1	-0.398064	-1.06237	-0.664304
AABR07048474.1	0.629655	-1.99549	-2.62515
AABR07048487.1	-2.29227	-3.31652	-1.02425
AABR07048624.1	0.303461	0.107939	-0.195523
AABR07048637.1	-0.274352	-1.70695	-1.4326
AABR07048653.1	0.239485	-0.0368038	-0.276288
AABR07048698.1	2.03622	1.60957	-0.426651
AABR07048878.1	0.114386	0.273284	0.158898
AABR07048957.1	-0.441675	0.690675	1.13235
AABR07048966.1	-1.24588	-0.466333	0.77955
AABR07048992.1	-0.0294147	-0.0483704	-0.0189556
AABR07049038.1	0.0399203	0.268688	0.228768
AABR07049043.1	-0.859114	-0.282595	0.576519
AABR07049048.1	0.620203	0.612569	-0.00763442
AABR07049060.1	-0.285162	-0.220485	0.0646774
AABR07049064.1	0.108625	0.0977078	-0.010917
AABR07049085.1	-0.161941	-0.0289728	0.132969
AABR07049119.1	-1.185	0.0367082	1.22171
AABR07049149.1	-1.00421	-0.907588	0.0966229
AABR07049223.1	2.03622	1.60957	-0.426651
AABR07049320.1	-0.00457614	0.112561	0.117138
AABR07049353.1	-1.99549	-0.385927	1.60957
AABR07049389.1	-1.185	0.0367082	1.22171
AABR07049499.1	-1.29287	-1.29863	-0.00575387
AABR07049516.1	0.231039	0.0534934	-0.177546
AABR07049524.1	2.84867	2.02765	-0.821023
AABR07049554.2	0.262089	-0.0517461	-0.313835
AABR07049574.1	-1.63478	-1.50781	0.126975
AABR07049578.1	0.779571	1.03469	0.255124
AABR07049626.1	0.0323316	-0.000626404	-0.032958
AABR07049695.1	0.779571	1.03469	0.255124
AABR07049695.3	1.6172	2.3514	0.734202
AABR07049695.4	-2.14034	-1.55502	0.58532
AABR07049722.1	0.195921	0.651246	0.455325
AABR07049755.1	0.0172646	0.0285617	0.0112971
AABR07049773.2	0.365035	-0.977002	-1.34204
AABR07049773.3	1.42777	0.0342817	-1.39349
AABR07049776.1	-0.177055	-0.774554	-0.597499
AABR07049783.1	-0.73078	-1.5518	-0.821023
AABR07049783.2	-0.788101	-0.139198	0.648904
AABR07049790.1	-0.0773453	-0.0898951	-0.0125497
AABR07049792.1	0.634365	1.03974	0.405374
AABR07049799.1	-0.9531	-0.769566	0.183534
AABR07049821.1	-1.63384	-0.501486	1.13235
AABR07049821.2	0.0524355	0.170819	0.118384
AABR07049862.1	0.0511378	0.0404096	-0.0107282
AABR07049862.2	-0.191675	-0.339847	-0.148171
AABR07049886.2	-0.236855	-0.463782	-0.226926
AABR07049892.1	-0.0768314	-0.0433995	0.0334319
AABR07049918.1	0.563078	-0.450801	-1.01388
AABR07049948.1	-0.69137	0.624701	1.31607
AABR07049994.1	0.0879907	-0.0208239	-0.108815
AABR07050134.1	-0.256933	-0.307135	-0.0502015
AABR07050135.1	0.0171488	0.269269	0.25212
AABR07050176.1	0.779571	0.446692	-0.332878
AABR07050222.1	0.593795	0.440548	-0.153247
AABR07050265.1	0.199781	0.0424147	-0.157366
AABR07050283.1	0.45526	1.03469	0.579434
AABR07050283.2	0.040724	0.355909	0.315185
AABR07050288.1	0.119095	0.498762	0.379667
AABR07050298.1	-0.467846	-0.284312	0.183534
AABR07050321.2	0.0129543	0.182331	0.169377
AABR07050391.1	1.6172	2.02765	0.410449
AABR07050391.2	-5.52004	-6.53777	-1.01773
AABR07050399.2	0.799242	0.257288	-0.541954
AABR07050415.1	0.0272485	0.0214946	-0.00575387
AABR07050423.1	-0.0796579	-0.235046	-0.155388
AABR07050449.1	0.040724	0.0321562	-0.00856783
AABR07050484.1	0.0534099	0.34537	0.29196
AABR07050545.1	0.0632078	-0.0728126	-0.13602
AABR07050646.1	-0.295398	-0.49297	-0.197572
AABR07050652.1	-0.962754	-1.56146	-0.598709
AABR07050701.1	0.183002	-0.103826	-0.286829
AABR07050879.1	-0.0461464	-0.281007	-0.234861
AABR07050914.1	0.218431	-0.144369	-0.3628
AABR07051069.1	-6.67698	0.952899	7.62988
AABR07051177.1	-1.49962	-0.0679651	1.43166
AABR07051190.1	-0.71815	-0.499727	0.218423
AABR07051238.1	-0.130184	0.627005	0.757188
AABR07051240.1	-1.77796	-0.774554	1.0034
AABR07051251.1	0.036243	1.25795	1.22171
AABR07051266.1	1.29879	1.20992	-0.0888693
AABR07051308.1	0.106297	-0.290936	-0.397233
AABR07051310.1	-0.660032	-0.593011	0.0670207
AABR07051312.1	-0.239985	0.636892	0.876877
AABR07051326.1	0.0497724	-0.016954	-0.0667263
AABR07051353.1	1.03922	0.0214946	-1.01773
AABR07051376.1	0.141019	0.204317	0.0632985
AABR07051376.2	0.0853357	0.282935	0.197599
AABR07051395.1	-0.274352	0.17636	0.450713
AABR07051399.1	0.531552	0.521791	-0.00976129
AABR07051426.1	0.0517828	-0.16095	-0.212732
AABR07051431.1	-0.398064	-0.546236	-0.148171
AABR07051445.1	0.0717317	-0.0374219	-0.109154
AABR07051450.1	0.0180031	0.0355542	0.0175512
AABR07051485.1	0.508475	0.0374658	-0.471009
AABR07051501.1	0.207453	0.335456	0.128003
AABR07051515.1	0.0451942	-0.970388	-1.01558
AABR07051518.1	0.136374	0.0164194	-0.119955
AABR07051787.1	0.0538951	0.129738	0.0758427
AABR07051791.1	-0.222908	-0.352685	-0.129777
AABR07051808.1	0.779571	0.446692	-0.332878
AABR07051831.1	0.345098	0.18411	-0.160989
AABR07051878.1	0.0537494	-0.151564	-0.205313
AABR07051879.1	0.270608	0.473712	0.203104
AABR07051882.1	-0.0964686	-0.249715	-0.153247
AABR07051882.2	0.190993	0.146601	-0.0443923
AABR07051892.1	-0.119053	0.217643	0.336696
AABR07051947.1	-0.427241	-0.603279	-0.176038
AABR07051952.1	0.157188	0.304889	0.147701
AABR07052084.1	-0.556712	0.446692	1.0034
AABR07052085.1	0.053014	0.514858	0.461844
AABR07052085.2	-0.765986	-0.450801	0.315185
AABR07052247.1	-0.69992	-0.289471	0.410449
AABR07052327.1	-0.219426	0.0356975	0.255124
AABR07052430.1	-0.204332	-0.619046	-0.414714
AABR07052441.1	-0.156393	0.593251	0.749643
AABR07052458.1	0.450415	0.356776	-0.0936387
AABR07052486.1	-0.092799	0.175313	0.268112
AABR07052500.1	-0.261416	-0.437637	-0.176221
AABR07052502.1	2.03622	2.02765	-0.00856783
AABR07052504.1	1.36353	0.0214946	-1.34204
AABR07052519.1	-0.00821392	0.19216	0.200374
AABR07052523.1	0.200575	0.189249	-0.0113254
AABR07052529.1	-0.15682	-0.215427	-0.0586072
AABR07052585.2	0.563078	-0.186552	-0.749629
AABR07052587.1	-0.692822	-0.331627	0.361195
AABR07052588.1	1.07949	0.841468	-0.238024
AABR07052611.2	-0.280903	-0.707555	-0.426651
AABR07052613.1	-0.103768	-0.284312	-0.180544
AABR07052664.1	-1.55571	-1.56146	-0.00575387
AABR07052730.2	-0.0860416	0.2821	0.368141
AABR07052894.1	0.239963	0.230003	-0.00995947
AABR07052897.1	0.45526	0.770445	0.315185
AABR07052897.2	-0.177204	-0.429468	-0.252264
AABR07052897.3	-0.317758	-0.329012	-0.0112536
AABR07052953.1	0.45526	0.770445	0.315185
AABR07053065.1	-0.274352	0.966248	1.2406
AABR07053134.1	-0.556712	-1.58096	-1.02425
AABR07053136.1	0.104657	0.330945	0.226288
AABR07053152.1	0.116952	0.386818	0.269867
AABR07053166.1	-0.0189405	0.819074	0.838014
AABR07053169.1	-0.452699	-0.726761	-0.274062
AABR07053185.1	-0.0951806	0.0824612	0.177642
AABR07053188.1	1.6172	1.60957	-0.00763442
AABR07053283.1	-0.661032	0.26309	0.924122
AABR07053470.1	0.464524	-0.132376	-0.596899
AABR07053471.1	0.785327	-0.970388	-1.75572
AABR07053472.1	0.165144	0.00632058	-0.158823
AABR07053483.2	-0.962754	-0.228552	0.734202
AABR07053500.1	-0.409019	-0.496251	-0.0872319
AABR07053509.2	-0.451964	-0.440035	0.0119296
AABR07053516.1	0.227472	0.0838623	-0.14361
AABR07053516.2	-0.091676	-1.18179	-1.09012
AABR07053518.1	0.367195	0.46285	0.0956547
AABR07053580.1	-0.177055	0.816482	0.993537
AABR07053635.1	0.779571	1.03469	0.255124
AABR07053669.1	-0.539434	-0.325671	0.213763
AABR07053681.1	0.0791813	0.216767	0.137586
AABR07053687.1	0.000497313	0.00873573	0.00823842
AABR07053707.1	-0.309706	-0.355571	-0.0458652
AABR07053710.1	-0.0998542	-0.221926	-0.122072
AABR07053710.2	-0.69137	-2.29803	-1.60666
AABR07053716.1	0.67949	0.668305	-0.0111859
AABR07053734.2	-0.0718649	0.0855178	0.157383
AABR07053736.1	-0.146068	0.207896	0.353964
AABR07053741.1	0.0262807	-0.0609511	-0.0872319
AABR07053749.1	-0.798967	0.192615	0.991581
AABR07053749.2	-0.236018	-0.202942	0.0330767
AABR07053771.1	0.725046	0.298531	-0.426514
AABR07053837.1	0.0464695	0.230003	0.183534
AABR07053879.1	-0.260448	-0.175749	0.0846987
AABR07054000.1	-0.39367	-0.271401	0.122269
AABR07054045.1	-0.401245	-0.437588	-0.0363425
AABR07054096.1	0.130415	0.376668	0.246253
AABR07054189.1	-0.480354	-0.453893	0.0264603
AABR07054247.1	0.0474253	-0.155829	-0.203255
AABR07054262.1	0.0526208	0.363716	0.311095
AABR07054264.1	1.04816	0.0342817	-1.01388
AABR07054266.1	-0.516092	-0.195929	0.320163
AABR07054286.1	-0.191675	-0.492254	-0.300579
AABR07054319.1	-0.404586	-0.4991	-0.0945137
AABR07054355.1	0.167508	-0.296435	-0.463944
AABR07054358.1	1.81565	0.0342817	-1.78137
AABR07054361.1	0.0537563	0.747335	0.693579
AABR07054362.1	0.774833	0.806927	0.0320941
AABR07054367.1	-0.209215	0.0555115	0.264726
AABR07054368.1	-0.0357657	-0.00790503	0.0278607
AABR07054370.1	-0.116812	-0.0628107	0.054001
AABR07054397.1	0.129745	0.0532277	-0.0765176
AABR07054400.1	0.122723	0.060152	-0.0625709
AABR07054460.4	-0.0275826	0.386962	0.414545
AABR07054469.1	-1.58096	1.25795	2.83891
AABR07054490.1	-0.634213	0.946478	1.58069
AABR07054554.1	0.13358	0.345533	0.211953
AABR07054565.1	-2.57995	-0.228552	2.3514
AABR07054578.1	-0.115951	-0.0117815	0.10417
AABR07054614.1	-0.0702235	-0.0813677	-0.0111443
AABR07054639.1	0.0631114	0.0704476	0.00733622
AABR07054723.1	-0.971248	1.03671	2.00796
AABR07054752.1	-0.48214	-1.07924	-0.597099
AABR07054753.1	-1.17662	0.320303	1.49693
AABR07054850.1	-0.539434	-0.325671	0.213763
AABR07054979.1	0.123641	0.135203	0.0115629
AABR07054983.1	-0.60163	0.669451	1.27108
AABR07055146.1	-0.580727	0.0413962	0.622123
AABR07055154.1	-0.698111	-0.512034	0.186078
AABR07055162.1	-0.630971	-0.93173	-0.300758
AABR07055191.1	0.289143	-0.202253	-0.491396
AABR07055280.1	0.131309	0.383242	0.251933
AABR07055288.1	0.537538	-0.194141	-0.731679
AABR07055413.1	1.26772	0.0286086	-1.23911
AABR07055446.1	0.21801	0.498138	0.280128
AABR07055492.1	0.410283	-0.933505	-1.34379
AABR07055527.1	-0.618072	0.160279	0.778351
AABR07055776.1	-0.281748	0.132313	0.414061
AABR07055788.1	-0.634213	-1.38517	-0.750962
AABR07055789.1	-1.29287	-0.707555	0.58532
AABR07055792.1	0.0403125	-0.0534085	-0.093721
AABR07055801.1	-0.0660525	0.186129	0.252181
AABR07055805.1	0	0	0
AABR07055826.1	1.17441	-5.97136	-7.14578
AABR07055827.1	-1.29287	0.715086	2.00796
AABR07055834.1	0.0331747	-0.294994	-0.328169
AABR07055866.1	-0.378293	0.355909	0.734202
AABR07055875.1	-0.958523	-0.155829	0.802694
AABR07055878.1	-0.765986	-0.186552	0.579434
AABR07055917.1	-0.0330313	0.137232	0.170264
AABR07055919.1	-0.0718285	0.348324	0.420153
AABR07055919.2	0.662207	0.600575	-0.0616317
AABR07055943.1	-0.624898	-0.131802	0.493096
AABR07056013.1	-0.364393	0.111121	0.475514
AABR07056103.1	-0.214171	-0.224408	-0.0102366
AABR07056118.1	-0.139823	-0.304282	-0.16446
AABR07056131.1	-0.40074	-0.291484	0.109256
AABR07056156.1	-0.491149	-0.501486	-0.0103373
AABR07056183.1	-0.782092	0.269269	1.05136
AABR07056200.1	-0.807045	-0.647519	0.159526
AABR07056330.1	-0.122683	-0.087828	0.0348548
AABR07056464.1	-0.53237	-0.171175	0.361195
AABR07056465.1	1.13803	0.0374658	-1.10056
AABR07056470.1	-1.05261	-0.166885	0.885723
AABR07056503.1	0.040724	-0.977002	-1.01773
AABR07056515.1	-0.654852	-0.0548999	0.599952
AABR07056517.1	-0.971248	0.843418	1.81467
AABR07056576.1	1.50772	0.0321562	-1.47557
AABR07056633.1	-0.269688	0.160279	0.429967
AABR07056636.1	-0.209483	-0.00915152	0.200331
AABR07056678.1	0.0996809	0.178964	0.0792833
AABR07056680.1	0.143851	0.526058	0.382207
AABR07056683.1	1.46121	0.0286086	-1.4326
AABR07056686.1	-0.633975	-0.279707	0.354268
AABR07056767.1	0.620203	0.0214946	-0.598709
AABR07056817.1	0.620203	0.0214946	-0.598709
AABR07056845.1	-1.8817	-0.400722	1.48098
AABR07056858.1	-0.958523	-0.967091	-0.00856783
AABR07056953.1	0.509054	0.373226	-0.135828
AABR07057108.1	1.03922	1.61865	0.579434
AABR07057150.1	-0.205271	-0.0883783	0.116892
AABR07057190.1	1.41265	-0.727388	-2.14004
AABR07057196.1	0.0953542	0.591378	0.496023
AABR07057231.1	0.45526	-0.562465	-1.01773
AABR07057233.2	-0.315853	0.0881224	0.403976
AABR07057247.1	-0.378784	-0.158086	0.220698
AABR07057250.1	-0.716524	-0.0473253	0.669199
AABR07057325.1	-0.996554	-0.158086	0.838468
AABR07057421.5	-1.00011	-0.495315	0.504799
AABR07057421.6	-0.366702	0.703314	1.07002
AABR07057423.1	-0.114946	-0.169324	-0.0543774
AABR07057460.1	2.03622	2.3514	0.315185
AABR07057491.1	-0.0196306	-0.0475781	-0.0279475
AABR07057495.1	0.0392146	0.0423426	0.00312801
AABR07057510.1	-1.29287	0.0342817	1.32716
AABR07057586.1	-0.132714	0.204723	0.337437
AABR07057675.1	0.687481	0.676928	-0.0105528
AABR07057678.1	0.153399	0.186312	0.0329126
AABR07057683.1	0.136068	0.227945	0.0918776
AABR07057765.1	0.0922766	0.0818399	-0.0104367
AABR07057844.2	0.826903	-0.186552	-1.01345
AABR07057946.1	0.45526	-0.562465	-1.01773
AABR07057997.1	-0.95599	-1.28887	-0.332878
AABR07058017.1	0.0487627	0.524992	0.476229
AABR07058017.2	0.462212	0.77509	0.312878
AABR07058091.2	1.04667	-0.977002	-2.02367
AABR07058102.1	0.620203	1.35441	0.734202
AABR07058124.4	0.21801	-0.967091	-1.1851
AABR07058158.1	-0.356098	-0.612485	-0.256386
AABR07058170.1	-0.378293	-0.977002	-0.598709
AABR07058174.1	0.785327	0.77509	-0.0102366
AABR07058192.1	0.365035	0.0321562	-0.332878
AABR07058253.1	-0.378293	-0.385927	-0.00763442
AABR07058287.1	0.14442	0.0975955	-0.0468246
AABR07058360.1	-0.708806	-0.0263554	0.682451
AABR07058410.1	-1.21892	-0.224408	0.994517
AABR07058412.1	-0.250352	-0.254883	-0.00453116
AABR07058420.1	-0.0350163	-0.798862	-0.763846
AABR07058422.1	-0.0506974	-0.0942097	-0.0435123
AABR07058423.4	-0.119116	-0.545563	-0.426446
AABR07058450.1	0.750147	-1.38517	-2.13532
AABR07058464.1	-0.578316	-0.414081	0.164235
AABR07058476.1	0.853179	-0.977002	-1.83018
AABR07058498.1	0.036243	0.0286086	-0.00763442
AABR07058511.2	1.36353	0.612569	-0.750962
AABR07058514.2	-0.846218	-1.66724	-0.821023
AABR07058519.1	-0.539434	-0.132376	0.407058
AABR07058539.1	-0.0785905	-0.0140393	0.0645512
AABR07058578.1	-0.661032	-0.545563	0.115469
AABR07058615.1	0.222826	0.17929	-0.043536
AABR07058656.1	-0.61633	-0.392236	0.224094
AABR07058658.1	-0.255949	-0.131535	0.124415
AABR07058699.1	-0.41936	-0.429852	-0.010492
AABR07058699.2	0.0673209	0.0885975	0.0212766
AABR07058723.1	-0.634213	-1.38517	-0.750962
AABR07058724.1	0.620203	0.0214946	-0.598709
AABR07058745.1	1.36353	1.61865	0.255124
AABR07058795.1	0.157172	0.246328	0.089156
AABR07058816.1	-0.971248	-0.385927	0.58532
AABR07058831.1	0.841079	0.536081	-0.304998
AABR07058838.1	-1.55571	0.622683	2.17839
AABR07058884.1	-0.341659	-0.781888	-0.440229
AABR07058884.2	0.273293	0.466483	0.193189
AABR07058886.1	-0.00687647	0.0608332	0.0677097
AABR07058914.1	-0.958523	-0.967091	-0.00856783
AABR07058934.1	0.150051	0.87738	0.727329
AABR07058936.1	0.0272485	1.03065	1.0034
AABR07058985.1	0.0109693	0.0509276	0.0399583
AABR07058985.2	-0.238667	-0.228692	0.00997521
AABR07059002.1	-1.53415	-0.128205	1.40595
AABR07059004.1	0.0370862	-0.0142138	-0.0513001
AABR07059009.1	-0.122416	0.328296	0.450713
AABR07059024.1	-0.797274	-0.907588	-0.110314
AABR07059041.1	-0.0595684	-0.00976825	0.0498001
AABR07059072.1	-0.101076	-0.022006	0.07907
AABR07059142.1	0.370188	-0.0904924	-0.46068
AABR07059159.1	-0.119972	-0.121417	-0.00144502
AABR07059168.2	0.0162876	0.0104226	-0.00586507
AABR07059171.1	-0.92838	0.0515974	0.979977
AABR07059198.1	0.482154	0.551169	0.0690147
AABR07059232.1	-0.00724732	-0.0185091	-0.0112618
AABR07059258.1	-0.532464	-1.08455	-0.552081
AABR07059380.1	0.154814	-0.0194354	-0.17425
AABR07059527.1	-0.565987	-0.023281	0.542706
AABR07059563.1	0.822634	0.998238	0.175604
AABR07059632.3	0.0226832	0.0260696	0.00338642
AABR07059663.1	0.0788452	-0.0290972	-0.107942
AABR07059675.1	-0.996997	0.0214946	1.01849
AABR07059679.1	0.134138	-0.356407	-0.490545
AABR07059679.2	0.170909	-0.0268192	-0.197728
AABR07059807.1	0.138404	0.127712	-0.0106921
AABR07059891.1	0.225359	0.283315	0.0579564
AABR07059925.1	-0.971248	-0.385927	0.58532
AABR07060133.1	0.145532	0.0413507	-0.104182
AABR07060145.1	0.128895	0.184501	0.0556057
AABR07060151.1	-0.962754	0.258957	1.22171
AABR07060165.1	0.365035	-1.99549	-2.36053
AABR07060190.1	0	2.02765	2.02765
AABR07060291.1	0.266355	-1.0194	-1.28575
AABR07060293.1	-0.302426	0.0409211	0.343347
AABR07060318.1	0.0309028	-0.0495566	-0.0804594
AABR07060341.1	0.81625	0.0385261	-0.777724
AABR07060341.2	-0.00238863	0.374046	0.376435
AABR07060341.3	0.788773	0.834513	0.0457394
AABR07060408.1	0.629655	-0.385927	-1.01558
AABR07060487.1	-0.12579	-0.0664058	0.0593846
AABR07060519.1	-0.183922	-0.0725983	0.111324
AABR07060560.2	-1.58096	0.770445	2.3514
AABR07060593.1	-1.10347	0.242516	1.34598
AABR07060610.1	2.07816	-1.81997	-3.89813
AABR07060678.1	1.03922	0.0214946	-1.01773
AABR07060769.1	-0.804054	-0.132376	0.671679
AABR07060778.1	-0.0509441	-0.0185901	0.032354
AABR07060833.1	0.46181	0.237996	-0.223814
AABR07060862.1	-0.264582	-0.0561353	0.208446
AABR07060872.1	-0.962754	0.258957	1.22171
AABR07061178.1	0.16889	0.145514	-0.0233759
AABR07061254.1	0.428369	-0.284312	-0.712681
AABR07061261.2	1.36353	1.61865	0.255124
AABR07061328.1	-0.0415741	-0.0891486	-0.0475745
AABR07061333.2	2.16393	0.770445	-1.39349
AABR07061378.1	1.14756	-5.89999	-7.04756
AABR07061382.2	-0.224285	-0.313155	-0.0888693
AABR07061383.1	0.21801	0.946478	0.728468
AABR07061385.2	-0.69992	-2.31712	-1.6172
AABR07061573.1	1.03922	-0.996997	-2.03622
AABR07061614.2	0.0434074	0.521791	0.478384
AABR07061755.1	-0.147451	-0.102985	0.044466
AABR07061825.1	-0.101558	0.101134	0.202692
AABR07061825.2	0.28728	0.284271	-0.00300892
AABR07061834.1	0.45526	-0.562465	-1.01773
AABR07061839.1	-0.0768314	0.0822231	0.159055
AABR07061842.1	0.660019	0.506886	-0.153133
AABR07061902.1	-0.187832	-0.0248711	0.162961
AABR07061902.2	0.410547	0.932192	0.521645
AABR07062033.1	0.910075	-0.0531454	-0.963221
AABR07062061.1	0.040724	-1.99549	-2.03622
AABR07062068.1	0.338634	0.676928	0.338294
AABR07062069.2	0.517847	-0.103826	-0.621674
AABR07062138.1	0.487789	0.0402712	-0.447518
AABR07062154.1	0.133058	0.280278	0.14722
AABR07062344.2	-0.337408	-0.206168	0.131239
AABR07062466.1	0.185783	-0.212586	-0.398369
AABR07062512.1	0.293874	0.0310213	-0.262852
AABR07062535.1	0.036243	0.0286086	-0.00763442
AABR07062570.1	-0.0511538	-0.111809	-0.0606551
AABR07062583.1	0.13003	0.129244	-0.000786136
AABR07062694.1	0.0272485	1.03065	1.0034
AABR07062753.1	0.184175	0.532329	0.348154
AABR07062766.1	0.163801	0.113499	-0.0503018
AABR07062799.2	-0.0563966	-0.0741164	-0.0177197
AABR07062800.1	2.62515	1.60957	-1.01558
AABR07063082.1	0.125419	-0.507837	-0.633256
AABR07063274.1	-0.996997	1.03065	2.02765
AABR07063279.1	-0.0152461	0.0664762	0.0817222
AABR07063281.1	0.00899614	0.0692857	0.0602895
AABR07063282.1	-1.55571	-0.228552	1.32716
AABR07063346.1	0.635306	0.417877	-0.217429
AABR07063425.1	-0.171614	0.135269	0.306883
AABR07063425.2	-0.25151	-0.243939	0.00757135
AABR07063459.1	-0.025832	0.374647	0.400479
AABR07063462.1	-0.612716	1.24511	1.85782
AABR07063613.1	-0.951497	0.571545	1.52304
AABR07063682.1	-0.467846	-0.113881	0.353964
AABR07063703.1	-1.99549	0.0321562	2.02765
AABR07063724.1	0.341123	-0.0421713	-0.383294
AABR07063746.1	-0.765986	0.400434	1.16642
AABR07063811.1	-0.539434	-0.132376	0.407058
AABR07063829.2	-0.137153	0.0695865	0.206739
AABR07063855.1	0.210015	0.11129	-0.0987253
AABR07063873.1	-0.0762365	-1.22805	-1.15181
AABR07063901.2	0.620203	1.35441	0.734202
AABR07064000.1	-0.376907	-0.192879	0.184028
AABR07064011.1	0.0434074	-1.29863	-1.34204
AABR07064061.1	0.0708165	0.0410236	-0.0297929
AABR07064099.1	-0.176551	-0.33783	-0.16128
AABR07064111.1	-0.383012	0.0629143	0.445926
AABR07064257.1	0.040724	0.0321562	-0.00856783
AABR07064304.1	-0.487635	-0.257591	0.230044
AABR07064305.1	-0.197344	-0.481644	-0.2843
AABR07064349.1	-0.062109	-0.312576	-0.250467
AABR07064373.1	-1.33436	0.0395043	1.37387
AABR07064386.1	-0.290408	-0.207753	0.0826554
AABR07064502.1	-2.12605	-2.30714	-0.181086
AABR07064503.1	-2.11669	-0.603851	1.51284
AABR07064613.1	-0.354614	-0.658678	-0.304065
AABR07064702.1	1.26772	0.446692	-0.821023
AABR07064711.1	-1.55571	0.258957	1.81467
AABR07064716.1	-0.280903	-0.707555	-0.426651
AABR07064719.1	-0.0215739	-0.0573702	-0.0357962
AABR07064724.3	-0.971248	-0.977002	-0.00575387
AABR07064804.1	0.0898841	0.104682	0.0147982
AABR07064810.1	0.0828654	0.100942	0.0180764
AABR07064840.1	0.0518795	0.211091	0.159212
AABR07064867.2	1.62815	0.0214946	-1.60666
AABR07064873.1	0.0732745	-0.0305796	-0.103854
AABR07064980.1	-0.356433	-0.39705	-0.0406161
AABR07064992.1	-1.12208	-0.809203	0.312878
AABR07065010.1	0.580305	0.569813	-0.010492
AABR07065031.1	2.05113	2.58504	0.533914
AABR07065049.2	0.0434074	-0.289471	-0.332878
AABR07065078.1	-0.0210106	0.0823263	0.103337
AABR07065091.1	-0.177055	-0.186552	-0.00949672
AABR07065113.1	0.0945716	-0.0440408	-0.138612
AABR07065127.1	0.165435	-0.376815	-0.54225
AABR07065139.1	-1.99549	1.20714	3.20264
AABR07065173.1	0.636381	0.692758	0.0563769
AABR07065364.1	0.239963	0.0367082	-0.203255
AABR07065387.1	-0.117399	-0.0355326	0.0818668
AABR07065406.1	0.182734	0.349831	0.167096
AABR07065406.2	-1.10729	-1.49713	-0.389843
AABR07065420.1	0.0538983	-0.0253113	-0.0792096
AABR07065438.1	-0.183811	-0.0914355	0.0923752
AABR07065448.1	-0.0185011	0.0100493	0.0285504
AABR07065498.1	-0.208537	-0.169226	0.0393108
AABR07065530.1	-1.12836	-0.325671	0.802694
AABR07065531.1	0.0496188	-0.0140617	-0.0636805
AABR07065531.2	0.308028	1.03792	0.729896
AABR07065531.3	-0.181134	-0.607528	-0.426394
AABR07065531.4	-0.95599	-0.477607	0.478384
AABR07065531.5	-0.0899162	-0.144746	-0.05483
AABR07065532.2	-0.589023	0.232707	0.821729
AABR07065593.1	0.0272485	1.35441	1.32716
AABR07065598.1	0.053282	-0.0976711	-0.150953
AABR07065602.1	0.139379	-0.0294553	-0.168834
AABR07065617.1	0.0434074	0.885517	0.842109
AABR07065897.1	0.680001	1.14021	0.460205
AABR07065925.1	0.624177	0.667522	0.0433445
AABR07066020.1	-0.0392018	-0.338954	-0.299752
AABR07066144.1	0.0171488	-0.106465	-0.123614
AABR07066180.1	0.0636768	-0.0407544	-0.104431
AABR07066379.1	-0.172605	-0.107127	0.0654772
AABR07066416.1	-0.140519	-0.0881821	0.0523365
AABR07066435.1	0.266032	-0.0957863	-0.361818
AABR07066436.1	0.040724	0.620158	0.579434
AABR07066510.1	-0.250681	-0.166546	0.0841355
AABR07066516.1	0.478819	0.270502	-0.208317
AABR07066522.1	-0.0729878	-0.122788	-0.0497998
AABR07066529.1	0.129279	0.118518	-0.0107605
AABR07066529.3	-0.361089	-0.276868	0.0842213
AABR07066567.1	-0.519192	-0.610462	-0.0912696
AABR07066648.1	0.0502899	-1.45037	-1.50066
AABR07066677.1	-0.178921	-0.0796974	0.0992233
AABR07066690.1	0.115698	0.104591	-0.0111066
AABR07066693.1	0.0672773	0.212134	0.144857
AABR07066700.1	0.0670786	0.139903	0.0728246
AABR07066792.1	-0.164889	-0.182359	-0.0174702
AABR07066798.1	0.036243	0.770445	0.734202
AABR07066818.1	-0.0195579	0.0118924	0.0314502
AABR07066826.1	0.0732704	-0.484117	-0.557387
AABR07066829.1	-1.65867	-0.85598	0.802694
AABR07066830.1	0.00907526	0.322342	0.313267
AABR07066861.1	-0.0226907	-0.823339	-0.800648
AABR07066944.1	0.245054	0.0919207	-0.153133
AABR07066957.1	0.0530567	0.276504	0.223447
AABR07067080.1	-0.971248	1.03671	2.00796
AABR07067233.1	0.45526	-0.562465	-1.01773
AABR07067267.1	0.0897174	0.463911	0.374193
AABR07067310.1	-0.000855861	0.218258	0.219114
AABR07067310.2	0.0502899	-0.183088	-0.233378
AABR07067339.1	-1.2803	-1.28887	-0.00856783
AABR07067355.1	-0.269455	0.146103	0.415558
AABR07067401.1	-0.971248	-0.977002	-0.00575387
AABR07067441.1	-2.57995	-0.970388	1.60957
AABR07067469.1	0.447821	-1.0396	-1.48742
AABR07067471.2	0.036243	0.446692	0.410449
AABR07067499.1	-0.191202	0.0418211	0.233023
AABR07067506.1	-0.214171	-0.0865738	0.127598
AABR07067600.1	0.0696857	-0.0485528	-0.118238
AABR07067762.1	0.330995	0.555089	0.224094
AABR07067763.1	0.725046	0.298531	-0.426514
AABR07067829.1	-0.0787852	0.123823	0.202608
AABR07067896.1	-0.122951	0.00807653	0.131028
AABR07067950.1	0.078544	-0.354627	-0.433171
AABR07068018.1	-1.29287	-1.29863	-0.00575387
AABR07068084.1	-1.33436	0.146619	1.48098
AABR07068127.1	0.139692	0.308521	0.168829
AABR07068154.1	-0.280903	-0.289471	-0.00856783
AABR07068161.1	-0.138623	-0.00857644	0.130046
AABR07068162.1	2.11258	2.23507	0.122492
AABR07068198.2	1.31199	0.715086	-0.596899
AABR07068214.1	0.839559	0.580513	-0.259047
AABR07068221.1	1.48471	0.302167	-1.18254
AABR07068272.1	0.0422395	0.00856837	-0.0336711
AABR07068285.2	-0.0911426	0.105433	0.196576
AABR07068304.1	0.0186197	0.087875	0.0692553
AABR07068316.1	0.496727	0.261639	-0.235088
AABR07068316.2	-0.111489	-0.0655604	0.0459284
AABR07068327.2	0.174038	0.385197	0.211159
AABR07068341.1	-0.108148	0.0644127	0.17256
AABR07068351.1	-0.031898	0.0511329	0.0830309
AABR07068455.1	-0.508032	-0.242825	0.265206
AABR07068536.1	-0.233622	-0.0721957	0.161426
AABR07068587.1	0.467756	0.263916	-0.20384
AABR07068590.2	-0.634213	0.207896	0.842109
AABR07068593.1	0.923262	0.452252	-0.471009
AABR07068638.1	-0.801995	-0.155289	0.646706
AABR07068650.1	0.711171	0.436921	-0.27425
AABR07068674.1	-1.44125	0.0397371	1.48098
AABR07068728.1	-0.125065	-0.200129	-0.0750638
AABR07068799.1	0.365035	-0.385927	-0.750962
AABR07068852.1	0.410283	0.296695	-0.113588
AABR07068975.1	-0.103768	0.302167	0.405934
AABR07068980.1	-0.274352	0.302167	0.576519
AABR07069008.1	0.0429785	0.194478	0.1515
AABR07069008.2	-0.589491	-1.07489	-0.485396
AABR07069008.3	0.0164872	0.247263	0.230776
AABR07069213.1	1.74939	0.843418	-0.905976
AABR07069219.1	0.0263219	0.0328693	0.00654741
AABR07069227.1	0.114508	-0.0468291	-0.161338
AABR07069282.1	-0.971248	0.620158	1.59141
AABR07069371.1	2.36053	2.02765	-0.332878
AABR07069433.1	-0.962754	-0.970388	-0.00763442
AABR07069454.1	0.0537943	0.229966	0.176172
AABR07069466.1	0.0723096	0.0218346	-0.050475
AABR07069473.1	1.63179	-1.58096	-3.21275
AABR07069490.1	1.50772	1.03671	-0.471009
AABR07069490.2	0.040724	-0.385927	-0.426651
AABR07069524.1	-0.556712	-0.562465	-0.00575387
AABR07069837.1	0.040724	-0.977002	-1.01773
AABR07069969.1	0.0109693	0.0676087	0.0566394
AABR07069987.1	-0.996997	0.0214946	1.01849
AABR07070043.1	-0.247751	-0.289874	-0.0421223
AABR07070046.1	-0.0569261	-0.18823	-0.131304
AABR07070078.1	-0.474027	-0.321272	0.152754
AABR07070117.1	-0.432357	-0.472638	-0.0402818
AABR07070131.1	-0.0343411	-0.145493	-0.111152
AABR07070225.1	0.16314	-0.143554	-0.306694
AABR07070238.1	0.107055	0.0423623	-0.0646926
AABR07070238.3	-0.219426	0.258957	0.478384
AABR07070246.1	-0.18121	-0.153737	0.0274728
AABR07070252.1	3.04217	1.60957	-1.4326
AABR07070270.1	0.308028	-0.289471	-0.597499
AABR07070278.1	-0.195462	0.253282	0.448744
AABR07070307.1	-0.265224	0.120604	0.385828
AABR07070312.1	0.238874	-0.7301	-0.968974
AABR07070331.1	-1.55571	0.258957	1.81467
AABR07070335.1	0.0492488	0.0389115	-0.0103373
AABR07070357.1	-0.759607	-0.446729	0.312878
AABR07070486.1	1.04667	2.36137	1.3147
AABR07070518.1	-0.465757	-0.131456	0.334301
AABR07070555.1	0.45526	1.03469	0.579434
AABR07070599.1	0.437877	0.509766	0.0718888
AABR07070603.1	-0.2504	-0.115582	0.134819
AABR07070704.1	-0.0704214	-0.28979	-0.219369
AABR07070801.2	-0.436492	-2.19221	-1.75572
AABR07070810.1	0.0874656	0.0508619	-0.0366036
AABR07070872.1	0.952475	0.657453	-0.295022
AABR07070887.1	-0.696395	-0.350834	0.345562
AABR07070957.1	0.353093	-0.093482	-0.446575
AABR07071000.1	-1.41603	0.122283	1.53832
AABR07071195.1	-0.406945	-0.663264	-0.256319
AABR07071210.2	0.531552	0.298531	-0.233021
AABR07071228.1	-0.161131	0.147481	0.308612
AABR07071244.1	0.0448752	0.00323145	-0.0416438
AABR07071287.1	0.233082	0.420142	0.187059
AABR07071294.1	0.118778	-0.181935	-0.300713
AABR07071393.1	1.26772	0.446692	-0.821023
AABR07071395.1	-0.0779169	-0.14029	-0.062373
AABR07071440.1	0.200699	-0.54893	-0.749629
AABR07071445.1	0.194435	0.041302	-0.153133
AABR07071487.1	-0.282864	0.0131286	0.295993
AABR07071549.1	0.45526	1.25795	0.802694
AABR07071551.1	0.853179	0.620158	-0.233021
AABR07071552.1	-0.280903	-0.707555	-0.426651
AABR07071659.2	-0.636791	0.0902534	0.727045
AABR07071659.3	0.308028	-0.707555	-1.01558
AABR07071661.1	-0.123903	-0.0204376	0.103466
AABR07071697.1	0.363559	-0.64819	-1.01175
AABR07071701.1	-0.69992	0.0342817	0.734202
AABR07071731.1	-0.231963	0.443664	0.675627
AABR07071739.1	0.256933	-0.662684	-0.919618
AABR07071746.1	0.036243	0.0286086	-0.00763442
AABR07071762.1	1.1861	0.715086	-0.471009
AABR07071765.1	-0.126908	0.183831	0.310739
AABR07071813.1	0.629655	-0.385927	-1.01558
AABR07071814.1	1.03922	1.03065	-0.00856783
AABR07071819.1	0.462212	-0.552305	-1.01452
AABR07071842.1	0.447821	0.3165	-0.131321
AABR07071848.1	-1.77796	-1.19264	0.58532
AABR07071876.1	0.053183	0.292675	0.239492
AABR07071891.1	0.0339717	0.0972216	0.0632499
AABR07071891.2	-0.335883	-0.199182	0.1367
AABR07071891.3	0.990142	-0.547246	-1.53739
AABR07071891.4	1.04816	-0.289471	-1.33763
AABR07071904.1	0.0613964	0.254069	0.192673
AABR07071904.2	-0.69137	-1.70695	-1.01558
AABR07071905.1	-0.212928	-0.0340114	0.178917
AABR07071935.1	0.620203	0.612569	-0.00763442
AABR07071966.1	-0.21155	0.314277	0.525827
AABR07071969.1	-1.12836	-1.13693	-0.00856783
AABR07071986.1	-0.0874449	-0.0342252	0.0532197
AABR07072017.1	0.0311008	0.0642633	0.0331625
AABR07072058.1	-0.556712	-1.58096	-1.02425
AABR07072078.1	-0.765986	-0.450801	0.315185
AABR07072078.2	-2.67065	-0.339847	2.3308
AABR07072108.1	0.0536221	-0.325866	-0.379488
AABR07072152.1	0.767821	0.818426	0.0506047
AABR07072207.1	0.00763849	-0.0364379	-0.0440763
AABR07072260.1	0.227264	0.122236	-0.105028
AABR07072261.1	0.159096	0.340956	0.18186
AABR07072264.1	0.553316	0.915078	0.361762
AABR07072264.3	-0.380278	-0.425003	-0.0447252
AABR07072264.4	-0.414023	-0.00936876	0.404654
AABR07072266.1	-0.0979907	0.0669079	0.164899
[truncated: 17,086 more rows]
